# Supplementary material for: Stretches of alternating pyrimidine/purines and purines are respectively linked with pathogenicity and growth temperature in prokaryotes
Source: BMC Genomics. 2009 Jul 31;10:346. doi: 10.1186/1471-2164-10-346 (PMC2728739; doi:10.1186/1471-2164-10-346)
Supplement: Additional file 1 — An Excel file containing the dataset used to generate the results in the article. [file 1471-2164-10-346-S1.xls]

## Sheet: Sheet1
Name	Size	AT	Phylum	Oxygen	Habitat	Temp	Pathogenicity	Halotolerance	RY	YR	Y	R	Kingdom
Anaeromyxobacter_dehalogenans_2CP-C_NC_007760.fna	5.01	0.25	Deltaproteobacteria	Facultative	Terrestial	Mesophilic	NP	Unknown	0.00142	0.0013	0.000628	0.000553	B
Kineococcus_radiotolerans_SRS30216_NC_009664.fna	4.76	0.26	Actinobacteria	Aerobic	Multiple	Mesophilic	NP	Unknown	0.000425	0.000413	0.000553	0.000519	B
Anaeromyxobacter_Fw109-5_NC_009675.fna	5.28	0.26	Deltaproteobacteria	Facultative	Terrestial	Mesophilic	NP	Unknown	0.00124	0.00124	0.00101	0.000972	B
Frankia_alni_ACN14a_NC_008278.fna	7.5	0.27	Actinobacteria	Aerobic	Multiple	Mesophilic	NP	Unknown	0.000432	0.000395	0.000323	0.000344	B
Clavibacter_michiganensis_sepedonicus_NC_010407.fna	3.26	0.27	Actinobacteria	Aerobic	Multiple	Mesophilic	P	Unknown	0.00128	0.00123	0.000557	0.000602	B
Methylobacterium_4_46_NC_010511.fna	7.66	0.28	Alphaproteobacteria	Facultative	Multiple	Mesophilic	NP	Unknown	0.000468	0.000467	0.000617	0.000598	B
Nocardioides_JS614_NC_008699.fna	4.99	0.28	Actinobacteria	Aerobic	Multiple	Mesophilic	NP	Unknown	0.000547	0.0005	0.000344	0.000361	B
Streptomyces_griseus_NBRC_13350_NC_010572.fna	8.55	0.28	Actinobacteria	Aerobic	Multiple	Mesophilic	NP	Unknown	0.000584	0.000566	0.00079	0.000774	B
Streptomyces_coelicolor_NC_003888.fna	8.67	0.28	Actinobacteria	Aerobic	Multiple	Mesophilic	NP	Unknown	0.000756	0.000708	0.000668	0.000654	B
Methylobacterium_radiotolerans_JCM_2831_NC_010505.fna	6.08	0.28	Alphaproteobacteria	Aerobic	HA	Mesophilic	NP	Unknown	0.000481	0.000451	0.000369	0.000382	B
Saccharopolyspora_erythraea_NRRL_2338_NC_009142.fna	8.21	0.29	Actinobacteria	Aerobic	Terrestial	Mesophilic	NP	Unknown	0.000694	0.000661	0.000355	0.000332	B
Nocardia_farcinica_IFM10152_NC_006361.fna	6.02	0.29	Actinobacteria	Aerobic	Multiple	Mesophilic	P	Unknown	0.000809	0.000724	0.000248	0.000269	B
Streptomyces_avermitilis_NC_003155.fna	9.03	0.29	Actinobacteria	Aerobic	Multiple	Mesophilic	NP	Unknown	0.000935	0.000911	0.000655	0.000674	B
Sorangium_cellulosum__So_ce_56__NC_010162.fna	13.03	0.29	Deltaproteobacteria	Aerobic	Terrestial	Mesophilic	NP	Unknown	0.0012	0.00113	0.000859	0.000868	B
Salinispora_arenicola_CNS-205_NC_009953.fna	5.79	0.3	Actinobacteria	Aerobic	Aquatic	Mesophilic	NP	Unknown	0.000566	0.000501	0.000337	0.000347	B
Frankia_CcI3_NC_007777.fna	5.43	0.3	Actinobacteria	Aerobic	Multiple	Mesophilic	NP	Unknown	0.000432	0.000409	0.000488	0.000475	B
Rubrobacter_xylanophilus_DSM_9941_NC_008148.fna	3.23	0.3	Actinobacteria	Aerobic	Specialized	Thermophilic	NP	Unknown	0.000293	0.000272	0.00291	0.00286	B
Thermus_thermophilus_HB8_NC_006461.fna	1.85	0.3	DeinococcusThermus	Aerobic	Specialized	Thermophilic	NP	Unknown	0.000113	0.000107	0.00819	0.00804	B
Mycobacterium_avium_paratuberculosis_NC_002944.fna	4.83	0.31	Actinobacteria	Aerobic	HA	Mesophilic	P	Unknown	0.000587	0.000488	0.000222	0.000209	B
Salinispora_tropica_CNB-440_NC_009380.fna	5.18	0.31	Actinobacteria	Aerobic	Aquatic	Mesophilic	NP	Mesophilic	0.000487	0.000425	0.000428	0.00046	B
Rhodobacter_sphaeroides_2_4_1_NC_007493.fna	3.19	0.31	Alphaproteobacteria	Facultative	Multiple	Mesophilic	NP	Unknown	0.000373	0.000366	0.000924	0.000981	B
Rhodobacter_sphaeroides_2_4_1_NC_007494.fna	0.94	0.31	Alphaproteobacteria	Facultative	Multiple	Mesophilic	NP	Unknown	0.000387	0.000389	0.000889	0.000842	B
Acidovorax_avenae_citrulli_AAC00-1_NC_008752.fna	5.35	0.31	Betaproteobacteria	Aerobic	Multiple	Mesophilic	P	Unknown	0.00118	0.00115	0.000777	0.000801	B
Methylibium_petroleiphilum_PM1_NC_008825.fna	4.04	0.31	Betaproteobacteria	Aerobic	Aquatic	Mesophilic	NP	Unknown	0.00104	0.000953	0.000416	0.000352	B
Leptothrix_cholodnii_SP_6_NC_010524.fna	4.91	0.31	Betaproteobacteria	Aerobic	Aquatic	Mesophilic	NP	Unknown	0.001	0.000902	0.000253	0.000227	B
Burkholderia_mallei_ATCC_23344_NC_006349.fna	2.33	0.31	Betaproteobacteria	Aerobic	HA	Mesophilic	P	Unknown	0.00318	0.00322	0.000262	0.000264	B
Thermus_thermophilus_HB8_NC_006462.fna	0.26	0.31	DeinococcusThermus	Aerobic	Specialized	Thermophilic	NP	Unknown	0.000167	0.000335	0.00853	0.00781	B
Myxococcus_xanthus_DK_1622_NC_008095.fna	9.14	0.31	Deltaproteobacteria	Aerobic	Terrestial	Mesophilic	NP	Unknown	0.00113	0.00103	0.00101	0.000999	B
Symbiobacterium_thermophilum_IAM14863_NC_006177.fna	3.57	0.31	Firmicutes	Aerobic	Specialized	Thermophilic	NP	Unknown	0.000508	0.00052	0.00125	0.00133	B
Halobacterium_salinarum_R1_NC_010364.fna	2	0.32	Euryarchaeota	Anaerobic	Specialized	Thermophilic	NP	Xtreme halophilic	0.00115	0.000922	0.000294	0.000279	A
Halobacterium_sp_NC_002607.fna	2.01	0.32	Euryarchaeota	Facultative	Specialized	Mesophilic	NP	Xtreme halophilic	0.00114	0.000919	0.000298	0.00028	A
Leifsonia_xyli_xyli_CTCB0_NC_006087.fna	2.58	0.32	Actinobacteria	Aerobic	HA	Mesophilic	P	Unknown	0.000616	0.000583	0.00088	0.000894	B
Rhodococcus_RHA1_NC_008268.fna	7.8	0.32	Actinobacteria	Aerobic	Terrestial	Mesophilic	NP	Unknown	0.000729	0.000667	0.000419	0.000439	B
Mycobacterium_vanbaalenii_PYR-1_NC_008726.fna	6.49	0.32	Actinobacteria	Aerobic	Multiple	Mesophilic	P	Unknown	0.000678	0.000588	0.000244	0.000243	B
Mycobacterium_JLS_NC_009077.fna	6.05	0.32	Actinobacteria	Aerobic	Multiple	Mesophilic	P	Unknown	0.000667	0.000588	0.000228	0.000242	B
Mycobacterium_MCS_NC_008146.fna	5.71	0.32	Actinobacteria	Aerobic	Multiple	Mesophilic	NP	Unknown	0.000672	0.00059	0.00023	0.000244	B
Mycobacterium_gilvum_PYR-GCK_NC_009338.fna	5.62	0.32	Actinobacteria	Aerobic	Multiple	Mesophilic	P	Unknown	0.000708	0.000627	0.00026	0.000231	B
Mycobacterium_KMS_NC_008705.fna	5.74	0.32	Actinobacteria	Aerobic	Multiple	Mesophilic	P	Unknown	0.000671	0.00059	0.000229	0.000246	B
Thermobifida_fusca_YX_NC_007333.fna	3.64	0.32	Actinobacteria	Aerobic	Multiple	Thermophilic	P	Unknown	0.000504	0.000542	0.0012	0.00116	B
Sphingomonas_wittichii_RW1_NC_009511.fna	5.38	0.32	Alphaproteobacteria	Aerobic	Aquatic	Mesophilic	NP	Unknown	0.000417	0.000386	0.000784	0.000814	B
Methylobacterium_extorquens_PA1_NC_010172.fna	5.47	0.32	Alphaproteobacteria	Aerobic	HA	Mesophilic	NP	Unknown	0.00043	0.000383	0.000655	0.000643	B
Acidiphilium_cryptum_JF-5_NC_009484.fna	3.39	0.32	Alphaproteobacteria	Aerobic	Multiple	Mesophilic	NP	Unknown	0.000517	0.000523	0.000464	0.000444	B
Cupriavidus_taiwanensis_NC_010530.fna	2.5	0.32	Betaproteobacteria	Facultative	HA	Mesophilic	NP	Unknown	0.00154	0.00143	0.000405	0.000452	B
Azoarcus_BH72_NC_008702.fna	4.38	0.32	Betaproteobacteria	Facultative	HA	Mesophilic	NP	Unknown	0.000918	0.000841	0.000654	0.000635	B
Bordetella_parapertussis_NC_002928.fna	4.77	0.32	Betaproteobacteria	Aerobic	HA	Mesophilic	P	Unknown	0.00146	0.00128	0.000285	0.000349	B
Bordetella_bronchiseptica_NC_002927.fna	5.34	0.32	Betaproteobacteria	Aerobic	HA	Mesophilic	P	Unknown	0.00145	0.00128	0.000325	0.00036	B
Burkholderia_pseudomallei_K96243_NC_006350.fna	4.07	0.32	Betaproteobacteria	Aerobic	Terrestial	Mesophilic	P	Unknown	0.00261	0.00271	0.000455	0.000355	B
Cupriavidus_taiwanensis_NC_010528.fna	3.42	0.32	Betaproteobacteria	Facultative	HA	Mesophilic	NP	Unknown	0.00144	0.00135	0.000499	0.000458	B
Burkholderia_thailandensis_E264_NC_007650.fna	2.91	0.32	Betaproteobacteria	Aerobic	Terrestial	Mesophilic	P	Unknown	0.0029	0.00297	0.000285	0.000329	B
Burkholderia_pseudomallei_668_NC_009074.fna	3.91	0.32	Betaproteobacteria	Aerobic	Terrestial	Mesophilic	P	Unknown	0.00266	0.00275	0.000418	0.000332	B
Burkholderia_mallei_ATCC_23344_NC_006348.fna	3.51	0.32	Betaproteobacteria	Aerobic	HA	Mesophilic	P	Unknown	0.00266	0.00274	0.000434	0.000332	B
Bordetella_pertussis_NC_002929.fna	4.09	0.32	Betaproteobacteria	Aerobic	HA	Mesophilic	P	Unknown	0.00138	0.00127	0.000299	0.000341	B
Burkholderia_pseudomallei_K96243_NC_006351.fna	3.17	0.32	Betaproteobacteria	Aerobic	Terrestial	Mesophilic	P	Unknown	0.00308	0.00315	0.000283	0.000284	B
Burkholderia_pseudomallei_1710b_NC_007435.fna	3.18	0.32	Betaproteobacteria	Aerobic	Terrestial	Mesophilic	P	Unknown	0.00308	0.00313	0.000298	0.000286	B
Burkholderia_pseudomallei_1710b_NC_007434.fna	4.13	0.32	Betaproteobacteria	Aerobic	Terrestial	Mesophilic	P	Unknown	0.00258	0.00268	0.000418	0.000364	B
Alkalilimnicola_ehrlichei_MLHE-1_NC_008340.fna	3.28	0.32	Gammaproteobacteria	Facultative	Aquatic	Mesophilic	NP	Unknown	0.000336	0.000297	0.00073	0.000701	B
Halorhodospira_halophila_SL1_NC_008789.fna	2.68	0.32	Gammaproteobacteria	Aerobic	Aquatic	Mesophilic	NP	Xtreme halophilic	0.000452	0.000376	0.000854	0.000471	B
Mycobacterium_smegmatis_MC2_155_NC_008596.fna	6.99	0.33	Actinobacteria	Aerobic	HA	Mesophilic	P	Unknown	0.00101	0.000919	0.000215	0.00022	B
Acidothermus_cellulolyticus_11B_NC_008578.fna	2.44	0.33	Actinobacteria	Aerobic	Aquatic	Thermophilic	NP	Unknown	0.000683	0.000591	0.000575	0.000554	B
Xanthobacter_autotrophicus_Py2_NC_009720.fna	5.31	0.33	Alphaproteobacteria	Facultative	Multiple	Mesophilic	NP	Unknown	0.000535	0.000475	0.000798	0.001	B
Paracoccus_denitrificans_PD1222_NC_008687.fna	1.73	0.33	Alphaproteobacteria	Aerobic	Multiple	Mesophilic	NP	Unknown	0.000418	0.000387	0.000572	0.000544	B
Caulobacter_crescentus_NC_002696.fna	4.02	0.33	Alphaproteobacteria	Aerobic	Aquatic	Mesophilic	NP	Unknown	0.000412	0.0004	0.000709	0.000682	B
Caulobacter_K31_NC_010338.fna	5.48	0.33	Alphaproteobacteria	Aerobic	Aquatic	Mesophilic	NP	Unknown	0.000333	0.000307	0.00053	0.000565	B
Paracoccus_denitrificans_PD1222_NC_008686.fna	2.85	0.33	Alphaproteobacteria	Aerobic	Multiple	Mesophilic	NP	Unknown	0.000421	0.000391	0.000474	0.000569	B
Azorhizobium_caulinodans_ORS_571_NC_009937.fna	5.37	0.33	Alphaproteobacteria	Aerobic	HA	Mesophilic	NP	Unknown	0.000617	0.000584	0.00103	0.000985	B
Burkholderia_cenocepacia_AU_1054_NC_008061.fna	2.79	0.33	Betaproteobacteria	Facultative	Multiple	Mesophilic	P	Unknown	0.00223	0.00229	0.000332	0.000285	B
Burkholderia_cenocepacia_AU_1054_NC_008060.fna	3.29	0.33	Betaproteobacteria	Facultative	Multiple	Mesophilic	P	Unknown	0.00214	0.00223	0.000379	0.000368	B
Burkholderia_vietnamiensis_G4_NC_009255.fna	2.41	0.33	Betaproteobacteria	Facultative	Multiple	Mesophilic	P	Unknown	0.00248	0.00252	0.000255	0.000277	B
Ralstonia_solanacearum_NC_003296.fna	2.09	0.33	Betaproteobacteria	Facultative	Multiple	Mesophilic	P	Unknown	0.00135	0.00125	0.000455	0.000455	B
Burkholderia_cenocepacia_AU_1054_NC_008062.fna	1.2	0.33	Betaproteobacteria	Facultative	Multiple	Mesophilic	P	Unknown	0.00205	0.00208	0.000274	0.000339	B
Burkholderia_ambifaria_MC40_6_NC_010552.fna	2.77	0.33	Betaproteobacteria	Facultative	Multiple	Mesophilic	P	Unknown	0.00226	0.00233	0.000322	0.000323	B
Ralstonia_solanacearum_NC_003295.fna	3.72	0.33	Betaproteobacteria	Facultative	Multiple	Mesophilic	P	Unknown	0.00139	0.00132	0.000479	0.000483	B
Burkholderia_thailandensis_E264_NC_007651.fna	3.81	0.33	Betaproteobacteria	Aerobic	Terrestial	Mesophilic	P	Unknown	0.00246	0.00258	0.000363	0.000394	B
Burkholderia_multivorans_ATCC_17616_NC_010086.fna	2.47	0.33	Betaproteobacteria	Aerobic	HA	Mesophilic	P	Unknown	0.00282	0.00292	0.000328	0.000292	B
Burkholderia_multivorans_ATCC_17616_NC_010084.fna	3.45	0.33	Betaproteobacteria	Aerobic	HA	Mesophilic	P	Unknown	0.00254	0.00265	0.000338	0.000361	B
Burkholderia_383_NC_007511.fna	3.59	0.33	Betaproteobacteria	Facultative	Multiple	Mesophilic	NP	Unknown	0.00223	0.0023	0.000318	0.000307	B
Burkholderia_ambifaria_MC40_6_NC_010551.fna	3.44	0.33	Betaproteobacteria	Facultative	Multiple	Mesophilic	P	Unknown	0.00223	0.00231	0.000352	0.000382	B
Burkholderia_cepacia_AMMD_NC_008390.fna	3.56	0.33	Betaproteobacteria	Facultative	Multiple	Mesophilic	P	Unknown	0.00223	0.00232	0.000356	0.000394	B
Burkholderia_cepacia_AMMD_NC_008391.fna	2.65	0.33	Betaproteobacteria	Facultative	Multiple	Mesophilic	P	Unknown	0.00232	0.00239	0.000314	0.0003	B
Deinococcus_radiodurans_NC_001263.fna	2.65	0.33	DeinococcusThermus	Aerobic	Terrestial	Mesophilic	NP	Unknown	0.000397	0.00036	0.0011	0.00107	B
Deinococcus_radiodurans_NC_001264.fna	0.41	0.33	DeinococcusThermus	Aerobic	Terrestial	Mesophilic	NP	Unknown	0.0004	0.000335	0.00127	0.00103	B
Deinococcus_geothermalis_DSM_11300_NC_008025.fna	2.47	0.33	DeinococcusThermus	Aerobic	Aquatic	Mesophilic	NP	Unknown	0.000556	0.000528	0.00127	0.00116	B
Mycobacterium_tuberculosis_H37Rv_NC_002755.fna	4.41	0.34	Actinobacteria	Aerobic	HA	Mesophilic	P	Unknown	0.000633	0.000577	0.000214	0.000197	B
Mycobacterium_marinum_M_NC_010612.fna	6.64	0.34	Actinobacteria	Aerobic	Multiple	Mesophilic	P	Unknown	0.00055	0.000477	0.000222	0.000244	B
Mycobacterium_bovis_NC_002945.fna	4.35	0.34	Actinobacteria	Aerobic	HA	Mesophilic	P	Unknown	0.00064	0.000581	0.000216	0.000206	B
Gluconacetobacter_diazotrophicus_PAl_5_NC_010125.fna	3.94	0.34	Alphaproteobacteria	Aerobic	HA	Mesophilic	NP	Unknown	0.000668	0.000638	0.000656	0.000692	B
Dinoroseobacter_shibae_DFL_12_NC_009952.fna	3.79	0.34	Alphaproteobacteria	Aerobic	Aquatic	Mesophilic	NP	Unknown	0.00051	0.000483	0.000562	0.000565	B
Sphingopyxis_alaskensis_RB2256_NC_008048.fna	3.35	0.34	Alphaproteobacteria	Aerobic	Aquatic	Psychrophilic	NP	Unknown	0.000897	0.000827	0.000857	0.000868	B
Bradyrhizobium_ORS278_NC_009445.fna	7.46	0.34	Alphaproteobacteria	Aerobic	HA	Mesophilic	NP	Unknown	0.000676	0.000634	0.000437	0.000457	B
Salinibacter_ruber_DSM_13855_NC_007677.fna	3.55	0.34	Bacteroides	Aerobic	Specialized	Mesophilic	NP	Unknown	0.000506	0.000414	0.00182	0.00192	B
Burkholderia_ambifaria_MC40_6_NC_010557.fna	1.13	0.34	Betaproteobacteria	Facultative	Multiple	Mesophilic	P	Unknown	0.00234	0.00235	0.000339	0.000307	B
Burkholderia_vietnamiensis_G4_NC_009254.fna	1.24	0.34	Betaproteobacteria	Facultative	Multiple	Mesophilic	P	Unknown	0.00257	0.00262	0.0002	0.00022	B
Burkholderia_383_NC_007510.fna	3.69	0.34	Betaproteobacteria	Facultative	Multiple	Mesophilic	NP	Unknown	0.0021	0.00217	0.000357	0.000417	B
Burkholderia_vietnamiensis_G4_NC_009256.fna	3.65	0.34	Betaproteobacteria	Facultative	Multiple	Mesophilic	P	Unknown	0.00219	0.00222	0.000371	0.000426	B
Ralstonia_eutropha_H16_NC_008313.fna	4.05	0.34	Betaproteobacteria	Facultative	Specialized	Mesophilic	NP	Unknown	0.00135	0.00129	0.000503	0.000501	B
Thiobacillus_denitrificans_ATCC_25259_NC_007404.fna	2.91	0.34	Betaproteobacteria	Facultative	Multiple	Mesophilic	NP	Unknown	0.00125	0.00119	0.000528	0.000521	B
Burkholderia_multivorans_ATCC_17616_NC_010087.fna	0.92	0.34	Betaproteobacteria	Aerobic	HA	Mesophilic	P	Unknown	0.00258	0.0026	0.000311	0.000278	B
Acidovorax_JS42_NC_008782.fna	4.45	0.34	Betaproteobacteria	Aerobic	Terrestial	Mesophilic	NP	Unknown	0.00147	0.00143	0.000548	0.000524	B
Burkholderia_cepacia_AMMD_NC_008392.fna	1.28	0.34	Betaproteobacteria	Facultative	Multiple	Mesophilic	P	Unknown	0.00228	0.00232	0.000265	0.000286	B
Delftia_acidovorans_SPH-1_NC_010002.fna	6.77	0.34	Betaproteobacteria	Aerobic	Multiple	Mesophilic	NP	Unknown	0.00116	0.00114	0.000611	0.000621	B
Pseudomonas_aeruginosa_UCBPP-PA14_NC_008463.fna	6.54	0.34	Gammaproteobacteria	Aerobic	Multiple	Mesophilic	P	Unknown	0.000482	0.000412	0.000704	0.000629	B
Mycobacterium_ulcerans_Agy99_NC_008611.fna	5.63	0.35	Actinobacteria	Aerobic	HA	Mesophilic	P	Unknown	0.000581	0.000528	0.000243	0.000216	B
Rhodococcus_RHA1_NC_008269.fna	1.12	0.35	Actinobacteria	Aerobic	Terrestial	Mesophilic	NP	Unknown	0.000672	0.000624	0.000472	0.000591	B
Arthrobacter_FB24_NC_008541.fna	4.7	0.35	Actinobacteria	Aerobic	Terrestial	Mesophilic	NP	Unknown	0.000397	0.000353	0.00058	0.000632	B
Novosphingobium_aromaticivorans_DSM_12444_NC_007794.fna	3.56	0.35	Alphaproteobacteria	Aerobic	Multiple	Mesophilic	NP	Unknown	0.000609	0.00059	0.000594	0.000586	B
Rhodospirillum_rubrum_ATCC_11170_NC_007643.fna	4.35	0.35	Alphaproteobacteria	Facultative	Multiple	Mesophilic	NP	Unknown	0.000209	0.000197	0.00107	0.00109	B
Rhodopseudomonas_palustris_BisB18_NC_007925.fna	5.51	0.35	Alphaproteobacteria	Facultative	Multiple	Mesophilic	NP	Unknown	0.00035	0.000316	0.000357	0.000353	B
Magnetospirillum_magneticum_AMB_1_NC_007626.fna	4.97	0.35	Alphaproteobacteria	Aerobic	Aquatic	Mesophilic	NP	Unknown	0.000243	0.000212	0.000814	0.000803	B
Bradyrhizobium_BTAi1_NC_009485.fna	8.26	0.35	Alphaproteobacteria	Aerobic	HA	Mesophilic	NP	Unknown	0.00064	0.000603	0.000448	0.000427	B
Verminephrobacter_eiseniae_EF01-2_NC_008786.fna	5.57	0.35	Betaproteobacteria	Aerobic	HA	Mesophilic	NP	Unknown	0.00111	0.00102	0.00038	0.00042	B
Chromobacterium_violaceum_NC_005085.fna	4.75	0.35	Betaproteobacteria	Facultative	Aquatic	Mesophilic	P	Unknown	0.000574	0.000491	0.000622	0.000614	B
Bordetella_petrii_NC_010170.fna	5.29	0.35	Betaproteobacteria	Aerobic	HA	Mesophilic	P	Unknown	0.00129	0.00118	0.000398	0.000387	B
Burkholderia_383_NC_007509.fna	1.4	0.35	Betaproteobacteria	Facultative	Multiple	Mesophilic	NP	Unknown	0.00195	0.00196	0.000315	0.000289	B
Opitutus_terrae_PB90_1_NC_010571.fna	5.96	0.35	Chlamydiae	Anaerobic	Aquatic	Mesophilic	NP	Unknown	0.000969	0.000985	0.000705	0.00075	B
Xanthomonas_campestris_vesicatoria_85-10_NC_007508.fna	5.18	0.35	Gammaproteobacteria	Aerobic	HA	Mesophilic	P	Unknown	0.00192	0.00178	0.000323	0.00035	B
Xanthomonas_axonopodis_pv_citri_str_306.fna	5.18	0.35	Gammaproteobacteria	Aerobic	HA	Mesophilic	P	Unknown	0.00194	0.00181	0.000352	0.000343	B
Xanthomonas_citri_NC_003919.fna	5.18	0.35	Gammaproteobacteria	Aerobic	HA	Mesophilic	P	Unknown	0.00194	0.00181	0.000352	0.000343	B
Pseudomonas_mendocina_ymp_NC_009439.fna	5.07	0.35	Gammaproteobacteria	Aerobic	Multiple	Mesophilic	P	Unknown	0.000655	0.000565	0.000521	0.000503	B
Mycobacterium_abscessus_ATCC_19977T_NC_010397.fna	5.07	0.36	Actinobacteria	Aerobic	Multiple	Mesophilic	P	Unknown	0.000842	0.000777	0.000341	0.000324	B
Corynebacterium_urealyticum_DSM_7109_NC_010545.fna	2.37	0.36	Actinobacteria	Facultative	Multiple	Mesophilic	P	Unknown	0.000464	0.000406	0.00101	0.00113	B
Bradyrhizobium_japonicum_NC_004463.fna	9.11	0.36	Alphaproteobacteria	Aerobic	HA	Mesophilic	NP	Unknown	0.000671	0.000633	0.000591	0.00058	B
Ralstonia_metallidurans_CH34_NC_007974.fna	2.58	0.36	Betaproteobacteria	Facultative	Specialized	Mesophilic	NP	Unknown	0.00112	0.0011	0.000539	0.000479	B
Ralstonia_metallidurans_CH34_NC_007973.fna	3.93	0.36	Betaproteobacteria	Facultative	Specialized	Mesophilic	NP	Unknown	0.00118	0.00115	0.000572	0.000507	B
Pseudomonas_entomophila_L48_NC_008027.fna	5.89	0.36	Gammaproteobacteria	Aerobic	Multiple	Mesophilic	P	Unknown	0.000592	0.000519	0.000411	0.000415	B
Methylococcus_capsulatus_Bath_NC_002977.fna	3.3	0.36	Gammaproteobacteria	Aerobic	Multiple	Thermophilic	NP	Unknown	0.000348	0.000313	0.00105	0.000961	B
Pseudomonas_stutzeri_A1501_NC_009434.fna	4.57	0.36	Gammaproteobacteria	Aerobic	HA	Mesophilic	NP	Unknown	0.000624	0.000537	0.000457	0.000454	B
Xanthomonas_oryzae_MAFF_311018_NC_007705.fna	4.94	0.36	Gammaproteobacteria	Aerobic	HA	Mesophilic	P	Unknown	0.00197	0.0018	0.000323	0.000321	B
Chromohalobacter_salexigens_DSM_3043_NC_007963.fna	3.7	0.36	Gammaproteobacteria	Aerobic	Aquatic	Mesophilic	NP	Moderate halophilic	0.000821	0.000701	0.000538	0.000596	B
Natronomonas_pharaonis_NC_007426.fna	2.6	0.37	Euryarchaeota	Aerobic	Aquatic	Mesophilic	NP	Unknown	0.000399	0.000316	0.00044	0.000506	A
Corynebacterium_efficiens_YS-314_NC_004369.fna	3.15	0.37	Actinobacteria	Facultative	Multiple	Mesophilic	NP	Unknown	0.000425	0.000395	0.000885	0.00109	B
Erythrobacter_litoralis_HTCC2594_NC_007722.fna	3.05	0.37	Alphaproteobacteria	Aerobic	Aquatic	Mesophilic	NP	Unknown	0.0006	0.000588	0.000732	0.000735	B
Maricaulis_maris_MCS10_NC_008347.fna	3.37	0.37	Alphaproteobacteria	Facultative	Aquatic	Mesophilic	NP	Mesophilic	0.000426	0.000416	0.000603	0.000589	B
Mesorhizobium_loti_NC_002678.fna	7.04	0.37	Alphaproteobacteria	Aerobic	Multiple	Mesophilic	NP	Unknown	0.000567	0.000494	0.000656	0.000658	B
Sinorhizobium_meliloti_NC_003047.fna	3.65	0.37	Alphaproteobacteria	Aerobic	Multiple	Mesophilic	NP	Unknown	0.00056	0.000507	0.00119	0.00118	B
Burkholderia_xenovorans_LB400_NC_007951.fna	4.9	0.37	Betaproteobacteria	Aerobic	Multiple	Mesophilic	P	Unknown	0.00151	0.00148	0.000408	0.000445	B
Burkholderia_phymatum_STM815_NC_010622.fna	3.48	0.37	Betaproteobacteria	Aerobic	HA	Mesophilic	NP	Unknown	0.00191	0.00188	0.000507	0.000403	B
Polaromonas_naphthalenivorans_CJ2_NC_008781.fna	4.41	0.37	Betaproteobacteria	Aerobic	Aquatic	Mesophilic	NP	Unknown	0.000739	0.000639	0.000547	0.000562	B
Burkholderia_xenovorans_LB400_NC_007952.fna	3.36	0.37	Betaproteobacteria	Aerobic	Multiple	Mesophilic	P	Unknown	0.00151	0.00153	0.000383	0.000388	B
Desulfovibrio_vulgaris_Hildenborough_NC_002937.fna	3.57	0.37	Deltaproteobacteria	Anaerobic	Multiple	Mesophilic	NP	Unknown	0.00086	0.000835	0.00109	0.00104	B
Haloarcula_marismortui_ATCC_43049_NC_006396.fna	3.13	0.38	Euryarchaeota	Aerobic	Aquatic	Mesophilic	NP	Xtreme halophilic	0.000506	0.000444	0.0005	0.000509	A
Methanoculleus_marisnigri_JR1_NC_009051.fna	2.48	0.38	Euryarchaeota	Anaerobic	Aquatic	Mesophilic	NP	Unknown	0.000317	0.000289	0.00265	0.00264	A
Solibacter_usitatus_Ellin6076_NC_008536.fna	9.97	0.38	Acidobacteria	Aerobic	Terrestial	Mesophilic	NP	Unknown	0.000747	0.000723	0.000937	0.000874	B
Arthrobacter_aurescens_TC1_NC_008711.fna	4.6	0.38	Actinobacteria	Aerobic	Terrestial	Mesophilic	NP	Unknown	0.000398	0.000405	0.000673	0.000666	B
Hyphomonas_neptunium_ATCC_15444_NC_008358.fna	3.71	0.38	Alphaproteobacteria	Aerobic	Aquatic	Mesophilic	NP	Unknown	0.000695	0.000621	0.000983	0.000926	B
Jannaschia_CCS1_NC_007802.fna	4.32	0.38	Alphaproteobacteria	Aerobic	Aquatic	Mesophilic	NP	Mesophilic	0.000567	0.000544	0.000644	0.000662	B
Sinorhizobium_meliloti_NC_003078.fna	1.68	0.38	Alphaproteobacteria	Aerobic	Multiple	Mesophilic	NP	Unknown	0.000551	0.000541	0.00109	0.00114	B
Sinorhizobium_medicae_WSM419_NC_009636.fna	3.78	0.38	Alphaproteobacteria	Aerobic	Multiple	Mesophilic	NP	Unknown	0.000584	0.000533	0.00109	0.00109	B
Parvibaculum_lavamentivorans_DS-1_NC_009719.fna	3.91	0.38	Alphaproteobacteria	Aerobic	Multiple	Mesophilic	NP	Unknown	0.000671	0.000645	0.0013	0.0014	B
Nitrobacter_winogradskyi_Nb_255_NC_007406.fna	3.4	0.38	Alphaproteobacteria	Aerobic	Terrestial	Mesophilic	NP	Unknown	0.000556	0.000522	0.000693	0.000637	B
Nitrobacter_hamburgensis_X14_NC_007964.fna	4.41	0.38	Alphaproteobacteria	Aerobic	Terrestial	Mesophilic	NP	Unknown	0.000547	0.000519	0.000582	0.0006	B
Bordetella_avium_197N_NC_010645.fna	3.73	0.38	Betaproteobacteria	Aerobic	HA	Mesophilic	P	Unknown	0.000801	0.000722	0.000596	0.000652	B
Burkholderia_xenovorans_LB400_NC_007953.fna	1.47	0.38	Betaproteobacteria	Aerobic	Multiple	Mesophilic	P	Unknown	0.00135	0.00132	0.000485	0.000484	B
Polaromonas_JS666_NC_007948.fna	5.2	0.38	Betaproteobacteria	Aerobic	Multiple	Mesophilic	NP	Unknown	0.000796	0.000752	0.000689	0.000673	B
Burkholderia_phymatum_STM815_NC_010623.fna	2.7	0.38	Betaproteobacteria	Aerobic	HA	Mesophilic	NP	Unknown	0.00202	0.002	0.00044	0.000421	B
Burkholderia_phymatum_STM815_NC_010625.fna	1.9	0.38	Betaproteobacteria	Aerobic	HA	Mesophilic	NP	Unknown	0.00179	0.00177	0.000454	0.000415	B
Gloeobacter_violaceus_NC_005125.fna	4.66	0.38	Cyanobacteria	Aerobic	Terrestial	Mesophilic	NP	Unknown	0.000396	0.000349	0.000554	0.000569	B
Aeromonas_hydrophila_ATCC_7966_NC_008570.fna	4.74	0.38	Gammaproteobacteria	Facultative	Multiple	Mesophilic	P	Unknown	0.000219	0.000187	0.00123	0.00127	B
Pseudomonas_putida_KT2440_NC_002947.fna	6.18	0.38	Gammaproteobacteria	Aerobic	Multiple	Mesophilic	NP	Unknown	0.000687	0.000616	0.000426	0.000477	B
Methanopyrus_kandleri_NC_003551.fna	1.69	0.39	Euryarchaeota	Anaerobic	Specialized	Thermophilic	NP	Moderate halophilic	0.000657	0.000638	0.00214	0.0021	A
Corynebacterium_jeikeium_K411_NC_007164.fna	2.46	0.39	Actinobacteria	Facultative	Multiple	Mesophilic	P	Unknown	0.000667	0.000616	0.00108	0.000967	B
Rhizobium_leguminosarum_bv_viciae_3841_NC_008378.fna	0.87	0.39	Alphaproteobacteria	Aerobic	HA	Mesophilic	NP	Unknown	0.000462	0.000402	0.000795	0.000914	B
Mesorhizobium_BNC1_NC_008254.fna	4.41	0.39	Alphaproteobacteria	Aerobic	Multiple	Mesophilic	NP	Unknown	0.000623	0.000602	0.00135	0.00133	B
Sinorhizobium_medicae_WSM419_NC_009620.fna	1.57	0.39	Alphaproteobacteria	Aerobic	Multiple	Mesophilic	NP	Unknown	0.000574	0.000553	0.00106	0.00116	B
Rhizobium_leguminosarum_bv_viciae_3841_NC_008380.fna	5.06	0.39	Alphaproteobacteria	Aerobic	HA	Mesophilic	NP	Unknown	0.000483	0.000412	0.000998	0.000961	B
Rhizobium_etli_CFN_42_NC_007761.fna	4.38	0.39	Alphaproteobacteria	Aerobic	HA	Mesophilic	NP	Unknown	0.000474	0.000423	0.00104	0.000998	B
Gluconobacter_oxydans_621H_NC_006677.fna	2.7	0.39	Alphaproteobacteria	Aerobic	Multiple	Mesophilic	NP	Unknown	0.000439	0.000392	0.000847	0.000934	B
Roseiflexus_castenholzii_DSM_13941_NC_009767.fna	5.72	0.39	Chloroflexi	Facultative	Aquatic	Thermophilic	NP	Unknown	0.00136	0.00113	0.000946	0.00102	B
Geobacter_sulfurreducens_NC_002939.fna	3.81	0.39	Deltaproteobacteria	Anaerobic	Multiple	Mesophilic	NP	Unknown	0.000275	0.000283	0.0025	0.00252	B
Candidatus_Desulforudis_audaxviator_MP104C_NC_010424.fna	2.35	0.39	Firmicutes	Anaerobic	Specialized	Mesophilic	NP	Unknown	0.000392	0.00034	0.00182	0.00185	B
Pseudomonas_fluorescens_PfO-1_NC_007492.fna	6.44	0.39	Gammaproteobacteria	Aerobic	Multiple	Mesophilic	NP	Unknown	0.000516	0.000459	0.00051	0.000499	B
Thermoproteus_neutrophilus_V24Sta_NC_010525.fna	1.77	0.4	Crenarchaeota	Anaerobic	Specialized	Thermophilic	NP	Unknown	0.000688	0.000731	0.00345	0.00379	A
Bifidobacterium_longum_NC_004307.fna	2.26	0.4	Actinobacteria	Anaerobic	HA	Mesophilic	NP	Unknown	0.00102	0.000995	0.000683	0.000636	B
Propionibacterium_acnes_KPA171202_NC_006085.fna	2.56	0.4	Actinobacteria	Anaerobic	HA	Mesophilic	P	Unknown	0.000445	0.000416	0.000648	0.000666	B
Sinorhizobium_meliloti_NC_003037.fna	1.35	0.4	Alphaproteobacteria	Aerobic	Multiple	Mesophilic	NP	Unknown	0.000523	0.000489	0.00105	0.000933	B
Sinorhizobium_medicae_WSM419_NC_009621.fna	1.25	0.4	Alphaproteobacteria	Aerobic	Multiple	Mesophilic	NP	Unknown	0.000567	0.000559	0.000983	0.000943	B
Silicibacter_TM1040_NC_008044.fna	3.2	0.4	Alphaproteobacteria	Aerobic	Multiple	Mesophilic	NP	Unknown	0.000738	0.000703	0.000648	0.000709	B
Rhodoferax_ferrireducens_T118_NC_007908.fna	4.71	0.4	Betaproteobacteria	Aerobic	Aquatic	Mesophilic	NP	Unknown	0.000713	0.000635	0.000481	0.000541	B
Roseiflexus_RS-1_NC_009523.fna	5.8	0.4	Chloroflexi	Facultative	Aquatic	Thermophilic	NP	Unknown	0.00132	0.00106	0.000977	0.000972	B
Cyanobacteria_bacterium_Yellowstone_A-Prime_NC_007775.fna	2.93	0.4	Cyanobacteria	Facultative	Specialized	Thermophilic	NP	Unknown	0.000144	0.000124	0.00245	0.00244	B
Syntrophobacter_fumaroxidans_MPOB_NC_008554.fna	4.99	0.4	Deltaproteobacteria	Anaerobic	Aquatic	Mesophilic	NP	Unknown	0.000424	0.000421	0.00205	0.00232	B
Geobacter_metallireducens_GS_15_NC_007517.fna	4	0.4	Deltaproteobacteria	Anaerobic	Aquatic	Mesophilic	NP	Unknown	0.000193	0.000185	0.00359	0.00367	B
Bifidobacterium_adolescentis_ATCC_15703_NC_008618.fna	2.09	0.41	Actinobacteria	Anaerobic	HA	Mesophilic	NP	Unknown	0.00133	0.00129	0.000742	0.000786	B
Granulobacter_bethesdensis_CGDNIH1_NC_008343.fna	2.71	0.41	Alphaproteobacteria	Aerobic	Multiple	Mesophilic	P	Unknown	0.000532	0.000536	0.00121	0.00124	B
Silicibacter_TM1040_NC_008043.fna	0.82	0.41	Alphaproteobacteria	Aerobic	Multiple	Mesophilic	NP	Unknown	0.000688	0.000644	0.000726	0.000759	B
Agrobacterium_tumefaciens_C58_UWash_NC_003304.fna	2.84	0.41	Alphaproteobacteria	Aerobic	Terrestial	Mesophilic	P	Unknown	0.000496	0.000439	0.00103	0.00105	B
Roseobacter_denitrificans_OCh_114_NC_008209.fna	4.13	0.41	Alphaproteobacteria	Aerobic	Multiple	Mesophilic	NP	Unknown	0.000946	0.000894	0.000549	0.000586	B
Agrobacterium_tumefaciens_C58_UWash_NC_003305.fna	2.08	0.41	Alphaproteobacteria	Aerobic	Terrestial	Mesophilic	P	Unknown	0.000466	0.000433	0.000911	0.000936	B
Dechloromonas_aromatica_RCB_NC_007298.fna	4.5	0.41	Betaproteobacteria	Facultative	Multiple	Mesophilic	NP	Unknown	0.000297	0.000253	0.000734	0.000746	B
Synechococcus_sp_WH8102_NC_005070.fna	2.43	0.41	Cyanobacteria	Aerobic	Aquatic	Mesophilic	NP	Unknown	0.000214	0.000205	0.000988	0.000892	B
Pelobacter_propionicus_DSM_2379_NC_008609.fna	4.01	0.41	Deltaproteobacteria	Anaerobic	Multiple	Mesophilic	NP	Unknown	0.000364	0.000346	0.00234	0.00261	B
Aeromonas_salmonicida_A449_NC_009348.fna	4.7	0.41	Gammaproteobacteria	Facultative	Aquatic	Mesophilic	P	Unknown	0.000247	0.000221	0.00137	0.00134	B
Thermofilum_pendens_Hrk_5_NC_008698.fna	1.78	0.42	Crenarchaeota	Anaerobic	Specialized	Thermophilic	NP	Unknown	0.000796	0.000822	0.00385	0.00382	A
Acidobacteria_bacterium_Ellin345_NC_008009.fna	5.65	0.42	Acidobacteria	Aerobic	Multiple	Mesophilic	NP	Unknown	0.000745	0.000727	0.00101	0.00106	B
Mycobacterium_leprae_NC_002677.fna	3.27	0.42	Actinobacteria	Aerobic	HA	Mesophilic	P	Unknown	0.000721	0.000627	0.000302	0.000351	B
Cyanobacteria_bacterium_Yellowstone_B-Prime_NC_007776.fna	3.05	0.42	Cyanobacteria	Facultative	Specialized	Thermophilic	NP	Unknown	0.000136	0.000118	0.00218	0.00225	B
Desulfovibrio_desulfuricans_G20_NC_007519.fna	3.73	0.42	Deltaproteobacteria	Anaerobic	Multiple	Mesophilic	NP	Unknown	0.00107	0.00108	0.00117	0.00117	B
Pseudomonas_syringae_phaseolicola_1448A_NC_005773.fna	5.93	0.42	Gammaproteobacteria	Aerobic	Multiple	Mesophilic	P	Unknown	0.000671	0.000615	0.00043	0.000427	B
Ignicoccus_hospitalis_KIN4_I_NC_009776.fna	1.3	0.43	Crenarchaeota	Anaerobic	Aquatic	Thermophilic	NP	Unknown	0.000308	0.000292	0.00549	0.00531	A
Pyrobaculum_calidifontis_JCM_11548_NC_009073.fna	2.01	0.43	Crenarchaeota	Facultative	Aquatic	Thermophilic	NP	Unknown	0.000803	0.000829	0.00344	0.00366	A
Brucella_canis_ATCC_23365_NC_010104.fna	1.21	0.43	Alphaproteobacteria	Facultative	HA	Mesophilic	P	Unknown	0.000752	0.000708	0.00103	0.000945	B
Brucella_ovis_NC_009505.fna	2.11	0.43	Alphaproteobacteria	Facultative	HA	Mesophilic	P	Unknown	0.000744	0.000676	0.000967	0.000973	B
Beijerinckia_indica_ATCC_9039_NC_010581.fna	4.17	0.43	Alphaproteobacteria	Aerobic	Multiple	Mesophilic	NP	Unknown	0.000553	0.000535	0.00145	0.00141	B
Brucella_abortus_9_941_NC_006933.fna	1.16	0.43	Alphaproteobacteria	Facultative	HA	Mesophilic	P	Unknown	0.00075	0.000708	0.000928	0.00102	B
Brucella_abortus_9_941_NC_006932.fna	2.12	0.43	Alphaproteobacteria	Facultative	HA	Mesophilic	P	Unknown	0.000745	0.000676	0.000988	0.000978	B
Brucella_suis_1330_NC_004310.fna	2.11	0.43	Alphaproteobacteria	Facultative	HA	Mesophilic	P	Unknown	0.00074	0.000671	0.000981	0.000964	B
Brucella_melitensis_NC_003318.fna	1.18	0.43	Alphaproteobacteria	Facultative	HA	Mesophilic	P	Unknown	0.00075	0.000708	0.000958	0.00103	B
Brucella_suis_1330_NC_004311.fna	1.21	0.43	Alphaproteobacteria	Facultative	HA	Mesophilic	P	Unknown	0.00075	0.000707	0.00103	0.000936	B
Brucella_melitensis_NC_003317.fna	2.12	0.43	Alphaproteobacteria	Facultative	HA	Mesophilic	P	Unknown	0.000747	0.000682	0.000982	0.000991	B
Brucella_ovis_NC_009504.fna	1.16	0.43	Alphaproteobacteria	Facultative	HA	Mesophilic	P	Unknown	0.000762	0.000703	0.000998	0.000914	B
Brucella_canis_ATCC_23365_NC_010103.fna	2.11	0.43	Alphaproteobacteria	Facultative	HA	Mesophilic	P	Unknown	0.000738	0.00067	0.000982	0.000963	B
Pelodictyon_luteolum_DSM_273_NC_007512.fna	2.36	0.43	Bacteroides	Anaerobic	Multiple	Mesophilic	NP	Unknown	0.000392	0.000339	0.00222	0.00237	B
Chlorobium_tepidum_TLS_NC_002932.fna	2.15	0.43	Bacteroides	Anaerobic	Aquatic	Mesophilic	NP	Unknown	0.00031	0.000288	0.0016	0.00158	B
Chloroflexus_aurantiacus_J_10_fl_NC_010175.fna	5.26	0.43	Chloroflexi	Anaerobic	Specialized	Thermophilic	NP	Unknown	0.000745	0.000648	0.000927	0.000826	B
Heliobacterium_modesticaldum_Ice1_NC_010337.fna	3.08	0.43	Firmicutes	Anaerobic	Multiple	Thermophilic	NP	Unknown	0.000262	0.00022	0.00239	0.00299	B
Enterobacter_sakazakii_ATCC_BAA-894_NC_009778.fna	4.37	0.43	Gammaproteobacteria	Anaerobic	HA	Mesophilic	P	Unknown	0.000724	0.000636	0.00094	0.00088	B
Marinobacter_aquaeolei_VT8_NC_008740.fna	4.33	0.43	Gammaproteobacteria	Facultative	Aquatic	Mesophilic	NP	Moderate halophilic	0.000328	0.000295	0.000767	0.000688	B
Aeropyrum_pernix_NC_000854.fna	1.67	0.44	Crenarchaeota	Aerobic	Specialized	Mesophilic	NP	Mesophilic	0.00035	0.00035	0.00364	0.00316	A
Renibacterium_salmoninarum_ATCC_33209_NC_010168.fna	3.16	0.44	Actinobacteria	Facultative	HA	Mesophilic	P	Unknown	0.000373	0.000312	0.000437	0.000394	B
Ochrobactrum_anthropi_ATCC_49188_NC_009667.fna	2.89	0.44	Alphaproteobacteria	Aerobic	Multiple	Mesophilic	P	Unknown	0.000631	0.000603	0.000757	0.000974	B
Methylobacillus_flagellatus_KT_NC_007947.fna	2.97	0.44	Betaproteobacteria	Aerobic	Specialized	Mesophilic	NP	Unknown	0.000733	0.000698	0.00079	0.000791	B
Candidatus_Desulfococcus_oleovorans_Hxd3_NC_009943.fna	3.94	0.44	Deltaproteobacteria	Aerobic	Aquatic	Mesophilic	NP	Unknown	0.0003	0.000305	0.00238	0.00235	B
Moorella_thermoacetica_ATCC_39073_NC_007644.fna	2.63	0.44	Firmicutes	Anaerobic	Aquatic	Thermophilic	NP	Unknown	0.000151	0.00012	0.00289	0.00293	B
Candidatus_Methanoregula_boonei_6A8_NC_009712.fna	2.54	0.45	Euryarchaeota	Anaerobic	Terrestial	Mesophilic	NP	Unknown	0.00047	0.000476	0.00297	0.00314	A
Pyrobaculum_arsenaticum_DSM_13514_NC_009376.fna	2.12	0.45	Crenarchaeota	Facultative	Aquatic	Thermophilic	NP	Unknown	0.000689	0.000711	0.00318	0.00328	A
Uncultured_methagenomic_archaeon_NC_009464.fna	3.18	0.45	Euryarchaeota	Aerobic	Specialized	Thermophilic	NP	Unknown	0.000499	0.000503	0.00174	0.00158	A
Synechococcus_elongatus_PCC_7942_NC_007604.fna	2.7	0.45	Cyanobacteria	Aerobic	Aquatic	Mesophilic	NP	Unknown	8.57e-05	7.98e-05	0.000734	0.000691	B
Geobacter_lovleyi_SZ_NC_010814.fna	3.92	0.45	Deltaproteobacteria	Anaerobic	Multiple	Mesophilic	NP	Unknown	0.000216	0.000204	0.00132	0.00131	B
Pelobacter_carbinolicus_NC_007498.fna	3.67	0.45	Deltaproteobacteria	Anaerobic	Aquatic	Mesophilic	NP	Unknown	0.000418	0.000378	0.00143	0.00145	B
Alcanivorax_borkumensis_SK2_NC_008260.fna	3.12	0.45	Gammaproteobacteria	Aerobic	Aquatic	Mesophilic	NP	Moderate halophilic	0.000431	0.000406	0.00106	0.00111	B
Serratia_proteamaculans_568_NC_009832.fna	5.45	0.45	Gammaproteobacteria	Aerobic	Multiple	Mesophilic	P	Unknown	0.000445	0.000383	0.000775	0.000768	B
Sodalis_glossinidius_morsitans_NC_007712.fna	4.17	0.45	Gammaproteobacteria	Aerobic	HA	Mesophilic	NP	Unknown	0.000521	0.000462	0.001	0.00116	B
Pirellula_sp_NC_005027.fna	7.15	0.45	Planctomycetes	Aerobic	Aquatic	Mesophilic	NP	Unknown	0.000279	0.000269	0.000645	0.000618	B
Hyperthermus_butylicus_NC_008818.fna	1.67	0.46	Crenarchaeota	Anaerobic	Aquatic	Thermophilic	NP	Moderate halophilic	0.000808	0.000756	0.00175	0.00196	A
Methanosaeta_thermophila_PT_NC_008553.fna	1.88	0.46	Euryarchaeota	Anaerobic	Specialized	Thermophilic	NP	Unknown	0.000752	0.000723	0.00224	0.00221	A
Corynebacterium_glutamicum_ATCC_13032_Bielefeld_NC_006958.fna	3.28	0.46	Actinobacteria	Facultative	Multiple	Mesophilic	NP	Unknown	0.000606	0.000591	0.000946	0.000984	B
Janthinobacterium_Marseille_NC_009659.fna	4.11	0.46	Betaproteobacteria	Aerobic	Aquatic	Mesophilic	NP	Unknown	0.00115	0.00106	0.000708	0.000736	B
Rhodoferax_ferrireducens_T118_NC_007901.fna	0.26	0.46	Betaproteobacteria	Aerobic	Aquatic	Mesophilic	NP	Unknown	0.000454	0.000447	0.00118	0.00059	B
Nitrosospira_multiformis_ATCC_25196_NC_007614.fna	3.18	0.46	Betaproteobacteria	Aerobic	Terrestial	Mesophilic	NP	Unknown	0.000625	0.00059	0.0019	0.00191	B
Herminiimonas_arsenicoxydans_NC_009138.fna	3.42	0.46	Betaproteobacteria	Anaerobic	Aquatic	Mesophilic	NP	Unknown	0.00134	0.00128	0.000854	0.000725	B
Thermosynechococcus_elongatus_NC_004113.fna	2.59	0.46	Cyanobacteria	Anaerobic	Specialized	Thermophilic	NP	Unknown	0.000138	0.000137	0.00153	0.00137	B
Geobacter_uraniumreducens_Rf4_NC_009483.fna	5.14	0.46	Deltaproteobacteria	Aerobic	Multiple	Mesophilic	NP	Unknown	0.000287	0.000285	0.003	0.00274	B
Citrobacter_koseri_ATCC_BAA-895_NC_009792.fna	4.72	0.46	Gammaproteobacteria	Aerobic	Multiple	Mesophilic	P	Unknown	0.000623	0.00054	0.00118	0.00105	B
Erwinia_tasmaniensis_NC_010694.fna	3.88	0.46	Gammaproteobacteria	Facultative	HA	Mesophilic	NP	Unknown	0.000582	0.000513	0.00116	0.00108	B
Hahella_chejuensis_KCTC_2396_NC_007645.fna	7.22	0.46	Gammaproteobacteria	Facultative	Aquatic	Mesophilic	NP	Mesophilic	0.000555	0.0005	0.00136	0.0013	B
Shewanella_amazonensis_SB2B_NC_008700.fna	4.31	0.46	Gammaproteobacteria	Facultative	Aquatic	Mesophilic	NP	Unknown	0.000357	0.000302	0.000742	0.000737	B
Shewanella_loihica_PV-4_NC_009092.fna	4.6	0.46	Gammaproteobacteria	Facultative	Multiple	Mesophilic	NP	Unknown	0.000309	0.000259	0.000955	0.000887	B
Corynebacterium_diphtheriae_NC_002935.fna	2.49	0.47	Actinobacteria	Facultative	Multiple	Mesophilic	NP	Unknown	0.000782	0.000799	0.00089	0.000926	B
Prosthecochloris_vibrioformis_DSM_265_NC_009337.fna	1.97	0.47	Bacteroides	Facultative	Aquatic	Mesophilic	NP	Unknown	0.000321	0.000315	0.00302	0.00318	B
Neisseria_gonorrhoeae_FA_1090_NC_002946.fna	2.15	0.47	Betaproteobacteria	Aerobic	HA	Mesophilic	P	Unknown	0.00061	0.000522	0.00143	0.00128	B
Pelotomaculum_thermopropionicum_SI_NC_009454.fna	3.03	0.47	Firmicutes	Anaerobic	Specialized	Thermophilic	NP	Unknown	0.000254	0.000217	0.00292	0.00323	B
Enterobacter_638_NC_009436.fna	4.52	0.47	Gammaproteobacteria	Anaerobic	HA	Mesophilic	P	Unknown	0.000649	0.000603	0.0011	0.00111	B
Treponema_pallidum_NC_000919.fna	1.14	0.47	Spirochaetes	Anaerobic	HA	Mesophilic	P	Unknown	0.00372	0.00365	0.00335	0.00345	B
Thermococcus_kodakaraensis_KOD1_NC_006624.fna	2.09	0.48	Euryarchaeota	Anaerobic	Specialized	Thermophilic	NP	Mesophilic	0.000204	0.000172	0.00477	0.00474	A
Neisseria_meningitidis_Z2491_NC_003116.fna	2.18	0.48	Betaproteobacteria	Aerobic	HA	Mesophilic	P	Unknown	0.000618	0.00051	0.00122	0.00108	B
Synechococcus_CC9311_NC_008319.fna	2.61	0.48	Cyanobacteria	Aerobic	Aquatic	Mesophilic	NP	Unknown	0.000292	0.000251	0.00143	0.00143	B
Geobacillus_kaustophilus_HTA426_NC_006510.fna	3.54	0.48	Firmicutes	Aerobic	Aquatic	Thermophilic	NP	Unknown	0.000744	0.000668	0.00372	0.00377	B
Xylella_fastidiosa_Temecula1_NC_004556.fna	2.52	0.48	Gammaproteobacteria	Aerobic	HA	Mesophilic	P	Unknown	0.00101	0.000907	0.000908	0.000839	B
Salmonella_typhimurium_LT2_NC_003197.fna	4.86	0.48	Gammaproteobacteria	Facultative	HA	Mesophilic	P	Unknown	0.000577	0.000498	0.00111	0.00117	B
Salmonella_typhi_Ty2_NC_004631.fna	4.79	0.48	Gammaproteobacteria	Facultative	HA	Mesophilic	P	Unknown	0.000585	0.000503	0.00118	0.00111	B
Cellvibrio_japonicus_Ueda107_NC_010995.fna	4.58	0.48	Gammaproteobacteria	Aerobic	Terrestial	Mesophilic	NP	Unknown	0.000637	0.0006	0.000772	0.000758	B
Pyrobaculum_aerophilum_NC_003364.fna	2.22	0.49	Crenarchaeota	Facultative	Aquatic	Thermophilic	NP	Unknown	0.000723	0.000742	0.00344	0.00377	A
Nitrosomonas_europaea_NC_004757.fna	2.81	0.49	Betaproteobacteria	Aerobic	Multiple	Mesophilic	NP	Unknown	0.000602	0.000552	0.00126	0.00103	B
Herpetosiphon_aurantiacus_ATCC_23779_NC_009972.fna	6.35	0.49	Chloroflexi	Aerobic	Multiple	Mesophilic	NP	Unknown	0.000364	0.000305	0.00036	0.000381	B
Syntrophus_aciditrophicus_SB_NC_007759.fna	3.18	0.49	Deltaproteobacteria	Anaerobic	Multiple	Mesophilic	NP	Unknown	0.000214	0.000211	0.00379	0.00403	B
Bdellovibrio_bacteriovorus_NC_005363.fna	3.78	0.49	Deltaproteobacteria	Aerobic	Multiple	Mesophilic	P	Unknown	0.000415	0.000427	0.00144	0.00146	B
Lactobacillus_fermentum_IFO_3956_NC_010610.fna	2.1	0.49	Firmicutes	Facultative	Multiple	Mesophilic	NP	Unknown	0.000147	0.000171	0.00151	0.00164	B
Erwinia_carotovora_atroseptica_SCRI1043_NC_004547.fna	5.06	0.49	Gammaproteobacteria	Facultative	Multiple	Mesophilic	P	Unknown	0.000552	0.000498	0.00118	0.00123	B
Escherichia_coli_K-12_NC_000913.fna	4.64	0.49	Gammaproteobacteria	Facultative	Multiple	Mesophilic	NP	Unknown	0.000547	0.000478	0.00106	0.00108	B
Salmonella_enterica_arizonae_serovar_62_z4_z23___NC_010067.fna	4.6	0.49	Gammaproteobacteria	Facultative	HA	Mesophilic	P	Unknown	0.000579	0.000498	0.0012	0.00115	B
Shigella_boydii_Sb227_NC_007613.fna	4.52	0.49	Gammaproteobacteria	Facultative	HA	Mesophilic	P	Unknown	0.000548	0.000543	0.00106	0.00107	B
Methanobacterium_thermoautotrophicum_NC_000916.fna	1.75	0.5	Euryarchaeota	Aerobic	Specialized	Thermophilic	NP	Unknown	0.000423	0.000428	0.00306	0.00298	A
Methanocorpusculum_labreanum_Z_NC_008942.fna	1.8	0.5	Euryarchaeota	Anaerobic	Aquatic	Mesophilic	NP	Unknown	0.00057	0.000541	0.00284	0.00279	A
Pyrobaculum_islandicum_DSM_4184_NC_008701.fna	1.83	0.5	Crenarchaeota	Facultative	Aquatic	Thermophilic	NP	Unknown	0.000921	0.000995	0.00331	0.00353	A
Anaplasma_marginale_St_Maries_NC_004842.fna	1.2	0.5	Alphaproteobacteria	Aerobic	HA	Mesophilic	P	Unknown	0.00136	0.00139	0.00173	0.00172	B
Prochlorococcus_marinus_MIT_9303_NC_008820.fna	2.68	0.5	Cyanobacteria	Aerobic	Aquatic	Mesophilic	NP	Unknown	0.000307	0.000299	0.0015	0.00129	B
Lactobacillus_delbrueckii_bulgaricus_NC_008054.fna	1.87	0.5	Firmicutes	Facultative	Multiple	Mesophilic	NP	Unknown	0.00015	0.00015	0.00249	0.00253	B
Nitrosococcus_oceani_ATCC_19707_NC_007484.fna	3.48	0.5	Gammaproteobacteria	Aerobic	Aquatic	Mesophilic	NP	Mesophilic	0.000214	0.000211	0.00236	0.00237	B
Archaeoglobus_fulgidus_NC_000917.fna	2.18	0.51	Euryarchaeota	Anaerobic	Aquatic	Thermophilic	NP	Unknown	0.000204	0.000192	0.00574	0.00624	A
Candidatus_Korarchaeum_cryptofilum_OPF8_NC_010482.fna	1.59	0.51	OtherArchaea	Anaerobic	Specialized	Thermophilic	NP	Unknown	0.000265	0.000284	0.00636	0.0072	A
Dehalococcoides_ethenogenes_195_NC_002936.fna	1.47	0.51	Chloroflexi	Anaerobic	Multiple	Mesophilic	NP	Mesophilic	0.000372	0.000287	0.00131	0.00128	B
Geobacillus_thermodenitrificans_NG80-2_NC_009328.fna	3.55	0.51	Firmicutes	Facultative	Specialized	Thermophilic	NP	Unknown	0.000715	0.000644	0.00391	0.00377	B
Haloquadratum_walsbyi_NC_008212.fna	3.13	0.52	Euryarchaeota	Aerobic	Aquatic	Mesophilic	NP	Xtreme halophilic	0.000918	0.000859	0.000611	0.000554	A
Chlorobium_phaeobacteroides_DSM_266_NC_008639.fna	3.13	0.52	Bacteroides	Anaerobic	Aquatic	Mesophilic	NP	Mesophilic	0.000316	0.000316	0.00345	0.00261	B
Porphyromonas_gingivalis_W83_NC_002950.fna	2.34	0.52	Bacteroides	Anaerobic	HA	Mesophilic	P	Unknown	0.000627	0.000609	0.00355	0.00353	B
Synechocystis_PCC6803_NC_000911.fna	3.57	0.52	Cyanobacteria	Aerobic	Aquatic	Mesophilic	NP	Unknown	6.38e-05	5.9e-05	0.00246	0.00242	B
Wolinella_succinogenes_NC_005090.fna	2.11	0.52	Epsilonproteobacteria	Aerobic	HA	Mesophilic	NP	Unknown	0.000145	0.000158	0.00546	0.00578	B
Exiguobacterium_sibiricum_255_15_NC_010556.fna	3.03	0.52	Firmicutes	Facultative	Specialized	Psychrophilic	NP	Unknown	0.000425	0.000405	0.00197	0.00206	B
Yersinia_pseudotuberculosis_YPIII_NC_010465.fna	4.69	0.52	Gammaproteobacteria	Facultative	Multiple	Mesophilic	P	Unknown	0.000393	0.000345	0.00103	0.00113	B
Shewanella_AUnknown-3_NC_008577.fna	4.97	0.52	Gammaproteobacteria	Facultative	Aquatic	Mesophilic	NP	Unknown	0.000389	0.000329	0.000644	0.000667	B
Yersinia_pestis_Pestoides_F_NC_009381.fna	4.52	0.52	Gammaproteobacteria	Facultative	Multiple	Mesophilic	P	Unknown	0.000391	0.00034	0.00117	0.00105	B
Vibrio_cholerae_NC_002505.fna	2.96	0.52	Gammaproteobacteria	Facultative	Aquatic	Mesophilic	P	Unknown	0.000495	0.000473	0.0011	0.00109	B
Shewanella_MR-4_NC_008321.fna	4.71	0.52	Gammaproteobacteria	Facultative	Aquatic	Mesophilic	NP	Unknown	0.000388	0.000323	0.000675	0.00068	B
Shewanella_MR-7_NC_008322.fna	4.79	0.52	Gammaproteobacteria	Facultative	Aquatic	Mesophilic	NP	Unknown	0.000383	0.00032	0.00067	0.000688	B
Dehalococcoides_CBDB1_NC_007356.fna	1.4	0.53	Chloroflexi	Anaerobic	Multiple	Mesophilic	NP	Mesophilic	0.000385	0.000338	0.00145	0.00129	B
Acaryochloris_marina_MBIC11017_NC_009925.fna	6.5	0.53	Cyanobacteria	Aerobic	Aquatic	Mesophilic	NP	Unknown	0.000147	0.000138	0.00136	0.00133	B
Desulfotalea_psychrophila_LSv54_NC_006138.fna	3.52	0.53	Deltaproteobacteria	Anaerobic	Specialized	Psychrophilic	NP	Unknown	0.000237	0.00022	0.00366	0.00388	B
Lactobacillus_casei_ATCC_334_NC_008526.fna	2.9	0.53	Firmicutes	Facultative	Multiple	Mesophilic	NP	Unknown	0.000404	0.000402	0.000884	0.000872	B
Desulfitobacterium_hafniense_Y51_NC_007907.fna	5.73	0.53	Firmicutes	Anaerobic	HA	Mesophilic	NP	Unknown	0.000191	0.000184	0.00382	0.00257	B
Yersinia_enterocolitica_8081_NC_008800.fna	4.62	0.53	Gammaproteobacteria	Facultative	Multiple	Mesophilic	P	Unknown	0.000395	0.000346	0.000873	0.000891	B
Idiomarina_loihiensis_L2TR_NC_006512.fna	2.84	0.53	Gammaproteobacteria	Aerobic	Aquatic	Mesophilic	NP	Unknown	0.000401	0.00039	0.000984	0.000776	B
Vibrio_cholerae_NC_002506.fna	1.07	0.53	Gammaproteobacteria	Facultative	Aquatic	Mesophilic	P	Unknown	0.000443	0.000424	0.00103	0.0011	B
Vibrio_vulnificus_YJ016_NC_005140.fna	1.86	0.53	Gammaproteobacteria	Facultative	Aquatic	Mesophilic	P	Unknown	0.000441	0.000426	0.0013	0.00137	B
Shigella_boydii_Sb227_NC_007608.fna	0.13	0.53	Gammaproteobacteria	Facultative	HA	Mesophilic	P	Unknown	0.000592	0.000616	0.00168	0.00147	B
Metallosphaera_sedula_DSM_5348_NC_009440.fna	2.19	0.54	Crenarchaeota	Aerobic	Specialized	Thermophilic	NP	Unknown	0.000286	0.000293	0.00518	0.00573	A
Thermoplasma_acidophilum_NC_002578.fna	1.56	0.54	Euryarchaeota	Facultative	Specialized	Thermophilic	NP	Unknown	0.00083	0.000806	0.00258	0.0028	A
Tropheryma_whipplei_TW08_27_NC_004551.fna	0.93	0.54	Actinobacteria	Aerobic	HA	Mesophilic	P	Unknown	0.000984	0.000932	0.00135	0.00135	B
Zymomonas_mobilis_ZM4_NC_006526.fna	2.06	0.54	Alphaproteobacteria	Anaerobic	Multiple	Mesophilic	NP	Unknown	0.000167	0.000137	0.00179	0.00215	B
Polynucleobacter_necessarius_STIR1_NC_010531.fna	1.56	0.54	Betaproteobacteria	Aerobic	HA	Mesophilic	NP	Unknown	0.00054	0.000515	0.000885	0.000808	B
Bacillus_amyloliquefaciens_FZB42_NC_009725.fna	3.92	0.54	Firmicutes	Aerobic	Terrestial	Mesophilic	NP	Unknown	0.000567	0.000552	0.00352	0.00339	B
Bacillus_licheniformis_ATCC_14580_NC_006270.fna	4.22	0.54	Firmicutes	Facultative	Terrestial	Mesophilic	P	Unknown	0.000456	0.000444	0.00373	0.00351	B
Vibrio_vulnificus_YJ016_NC_005139.fna	3.35	0.54	Gammaproteobacteria	Facultative	Aquatic	Mesophilic	P	Unknown	0.000492	0.000471	0.00135	0.00127	B
Shewanella_sediminis_HAW-EB3_NC_009831.fna	5.52	0.54	Gammaproteobacteria	Facultative	Multiple	Psychrophilic	NP	Mesophilic	0.000324	0.000296	0.00135	0.00129	B
Vibrio_harveyi_ATCC_BAA-1116_NC_009783.fna	3.77	0.54	Gammaproteobacteria	Facultative	Aquatic	Mesophilic	P	Moderate halophilic	0.000529	0.000503	0.00125	0.00127	B
Shewanella_oneidensis_NC_004347.fna	4.97	0.54	Gammaproteobacteria	Facultative	Multiple	Mesophilic	P	Unknown	0.000351	0.000311	0.000674	0.000706	B
Shewanella_baltica_OS195_NC_009997.fna	5.35	0.54	Gammaproteobacteria	Facultative	Aquatic	Mesophilic	NP	Unknown	0.000411	0.000356	0.000592	0.000626	B
Saccharophagus_degradans_2-40_NC_007912.fna	5.06	0.54	Gammaproteobacteria	Aerobic	Aquatic	Mesophilic	NP	Unknown	0.000886	0.000866	0.000775	0.000794	B
Thermotoga_petrophila_RKU-1_NC_009486.fna	1.82	0.54	Thermotogae	Anaerobic	Specialized	Thermophilic	NP	Unknown	0.000269	0.000262	0.00764	0.00662	B
Thermotoga_maritima_NC_000853.fna	1.86	0.54	Thermotogae	Anaerobic	Specialized	Thermophilic	NP	Unknown	0.000286	0.00027	0.00667	0.00763	B
Thermotoga_RQ2_NC_010483.fna	1.88	0.54	Thermotogae	Anaerobic	Specialized	Thermophilic	NP	Unknown	0.000286	0.000278	0.00759	0.00668	B
Methanospirillum_hungatei_JF-1_NC_007796.fna	3.54	0.55	Euryarchaeota	Anaerobic	Multiple	Mesophilic	NP	Unknown	0.000496	0.000516	0.00352	0.00379	A
Pyrococcus_abyssi_NC_000868.fna	1.77	0.55	Euryarchaeota	Anaerobic	Aquatic	Thermophilic	NP	Unknown	0.000199	0.000194	0.00647	0.00609	A
Parabacteroides_distasonis_ATCC_8503_NC_009615.fna	4.81	0.55	Bacteroides	Anaerobic	HA	Mesophilic	NP	Unknown	0.000687	0.000649	0.00258	0.00274	B
Polynucleobacter_QLW-P1DMWA-1_NC_009379.fna	2.16	0.55	Betaproteobacteria	Aerobic	Aquatic	Mesophilic	NP	Unknown	0.000502	0.000485	0.000962	0.00098	B
Campylobacter_curvus_525_92_NC_009715.fna	1.97	0.55	Epsilonproteobacteria	Aerobic	HA	Mesophilic	P	Unknown	0.000495	0.000515	0.00124	0.00103	B
Syntrophomonas_wolfei_Goettingen_NC_008346.fna	2.94	0.55	Firmicutes	Anaerobic	Multiple	Mesophilic	NP	Unknown	0.00024	0.000233	0.0035	0.0034	B
Bacillus_clausii_KSM-K16_NC_006582.fna	4.3	0.55	Firmicutes	Facultative	Terrestial	Mesophilic	NP	Unknown	0.000612	0.000584	0.00307	0.00295	B
Vibrio_parahaemolyticus_NC_004605.fna	1.88	0.55	Gammaproteobacteria	Facultative	Aquatic	Mesophilic	P	Unknown	0.000529	0.000471	0.00117	0.00114	B
Shewanella_denitrificans_OS217_NC_007954.fna	4.55	0.55	Gammaproteobacteria	Facultative	Aquatic	Mesophilic	NP	Unknown	0.000332	0.000295	0.000783	0.000701	B
Actinobacillus_succinogenes_130Z_NC_009655.fna	2.32	0.55	Gammaproteobacteria	Facultative	HA	Mesophilic	NP	Unknown	0.000379	0.000363	0.00106	0.00112	B
Shewanella_halifaxensis_HAW_EB4_NC_010334.fna	5.23	0.55	Gammaproteobacteria	Facultative	Multiple	Psychrophilic	NP	Unknown	0.000394	0.000354	0.00078	0.000809	B
Vibrio_parahaemolyticus_NC_004603.fna	3.29	0.55	Gammaproteobacteria	Facultative	Aquatic	Mesophilic	P	Unknown	0.00057	0.000528	0.00119	0.00116	B
Psychrobacter_PRwf-1_NC_009524.fna	2.98	0.55	Gammaproteobacteria	Aerobic	Aquatic	Mesophilic	NP	Unknown	0.000447	0.00037	0.000627	0.000533	B
Vibrio_harveyi_ATCC_BAA-1116_NC_009784.fna	2.2	0.55	Gammaproteobacteria	Facultative	Aquatic	Mesophilic	P	Moderate halophilic	0.000465	0.000451	0.00133	0.00127	B
Pseudoalteromonas_atlantica_T6c_NC_008228.fna	5.19	0.55	Gammaproteobacteria	Aerobic	Aquatic	Mesophilic	P	Unknown	0.000649	0.000557	0.000756	0.000752	B
Shewanella_W3-18-1_NC_008750.fna	4.71	0.55	Gammaproteobacteria	Facultative	Multiple	Mesophilic	NP	Unknown	0.000391	0.000352	0.000721	0.000732	B
Shewanella_pealeana_ATCC_700345_NC_009901.fna	5.17	0.55	Gammaproteobacteria	Facultative	Multiple	Mesophilic	NP	Unknown	0.000372	0.00035	0.000759	0.000777	B
Chlorobium_chlorochromatii_CaD3_NC_007514.fna	2.57	0.56	Bacteroides	Anaerobic	Aquatic	Mesophilic	NP	Unknown	0.000403	0.000389	0.00175	0.00185	B
Sulfurovum_NBC37-1_NC_009663.fna	2.56	0.56	Epsilonproteobacteria	Facultative	Specialized	Mesophilic	NP	Unknown	0.000477	0.000444	0.00387	0.00379	B
Bacillus_subtilis_NC_000964.fna	4.21	0.56	Firmicutes	Facultative	Terrestial	Mesophilic	NP	Unknown	0.000542	0.000521	0.00358	0.00335	B
Bacillus_halodurans_NC_002570.fna	4.2	0.56	Firmicutes	Facultative	Multiple	Mesophilic	NP	Unknown	0.000451	0.000494	0.00379	0.00407	B
Lactobacillus_plantarum_NC_004567.fna	3.31	0.56	Firmicutes	Facultative	Multiple	Mesophilic	NP	Unknown	0.000396	0.000373	0.000479	0.000521	B
Dichelobacter_nodosus_VCS1703A_NC_009446.fna	1.39	0.56	Gammaproteobacteria	Anaerobic	HA	Mesophilic	P	Unknown	0.000813	0.000819	0.00142	0.00101	B
Shewanella_woodyi_ATCC_51908_NC_010506.fna	5.94	0.56	Gammaproteobacteria	Facultative	Multiple	Mesophilic	NP	Unknown	0.000306	0.00028	0.00142	0.00132	B
Shewanella_putrefaciens_CN-32_NC_009438.fna	4.66	0.56	Gammaproteobacteria	Facultative	Multiple	Mesophilic	P	Unknown	0.000379	0.000331	0.000743	0.000695	B
Caldivirga_maquilingensis_IC-167_NC_009954.fna	2.08	0.57	Crenarchaeota	Aerobic	Specialized	Thermophilic	NP	Unknown	0.000533	0.000442	0.0014	0.00125	A
Methanosarcina_acetivorans_NC_003552.fna	5.75	0.57	Euryarchaeota	Anaerobic	Multiple	Thermophilic	NP	Unknown	0.000384	0.000415	0.00493	0.00486	A
Aquifex_aeolicus_NC_000918.fna	1.55	0.57	Aquificae	Aerobic	Specialized	Thermophilic	NP	Unknown	0.000307	0.000321	0.00987	0.0101	B
Bacteroides_thetaiotaomicron_VPI-5482_NC_004663.fna	6.26	0.57	Bacteroides	Anaerobic	HA	Mesophilic	P	Unknown	0.000676	0.000618	0.00306	0.00306	B
Bacteroides_fragilis_YCH46_NC_006347.fna	5.28	0.57	Bacteroides	Anaerobic	HA	Mesophilic	P	Unknown	0.000665	0.000596	0.00301	0.00297	B
Streptococcus_sanguinis_SK36_NC_009009.fna	2.39	0.57	Firmicutes	Facultative	HA	Mesophilic	P	Unknown	0.000155	0.00016	0.00301	0.00284	B
Thiomicrospira_crunogena_XCL-2_NC_007520.fna	2.43	0.57	Gammaproteobacteria	Anaerobic	Aquatic	Mesophilic	NP	Unknown	0.000372	0.000337	0.00128	0.00143	B
Marinomonas_MWYL1_NC_009654.fna	5.1	0.57	Gammaproteobacteria	Aerobic	Aquatic	Mesophilic	NP	Unknown	0.000354	0.000318	0.00123	0.00121	B
Coxiella_burnetii_NC_002971.fna	2	0.57	Gammaproteobacteria	Facultative	Multiple	Mesophilic	P	Unknown	0.000353	0.000368	0.00258	0.00269	B
Mannheimia_succiniciproducens_MBEL55E_NC_006300.fna	2.31	0.57	Gammaproteobacteria	Facultative	Multiple	Mesophilic	P	Unknown	0.000285	0.000291	0.00125	0.00112	B
Coxiella_burnetii_RSA_331_NC_010117.fna	2.02	0.57	Gammaproteobacteria	Facultative	Multiple	Mesophilic	P	Unknown	0.000367	0.000395	0.0026	0.00267	B
Psychrobacter_arcticum_273-4_NC_007204.fna	2.65	0.57	Gammaproteobacteria	Aerobic	Multiple	Mesophilic	P	Unknown	0.000588	0.000543	0.000513	0.00052	B
Photorhabdus_luminescens_NC_005126.fna	5.69	0.57	Gammaproteobacteria	Facultative	HA	Mesophilic	P	Unknown	0.000358	0.000328	0.00152	0.00132	B
Pyrococcus_horikoshii_NC_000961.fna	1.74	0.58	Euryarchaeota	Anaerobic	Aquatic	Thermophilic	NP	Unknown	0.000234	0.000242	0.00706	0.00677	A
Anaplasma_phagocytophilum_HZ_NC_007797.fna	1.47	0.58	Alphaproteobacteria	Aerobic	HA	Mesophilic	P	Unknown	0.00125	0.00118	0.00206	0.0022	B
Bacteroides_vulgatus_ATCC_8482_NC_009614.fna	5.16	0.58	Bacteroides	Anaerobic	HA	Mesophilic	P	Unknown	0.000714	0.000672	0.00311	0.00301	B
Microcystis_aeruginosa_NIES_843_NC_010296.fna	5.84	0.58	Cyanobacteria	Aerobic	Aquatic	Mesophilic	P	Unknown	7.21e-05	7.74e-05	0.00301	0.00303	B
Carboxydothermus_hydrogenoformans_Z2901_NC_007503.fna	2.4	0.58	Firmicutes	Anaerobic	Specialized	Thermophilic	NP	Unknown	0.000147	0.000147	0.00453	0.00447	B
Desulfotomaculum_reducens_MI-1_NC_009253.fna	3.61	0.58	Firmicutes	Anaerobic	Aquatic	Mesophilic	NP	Moderate halophilic	0.000245	0.000237	0.00248	0.0028	B
Psychrobacter_cryohalolentis_K5_NC_007969.fna	3.06	0.58	Gammaproteobacteria	Aerobic	Multiple	Psychrophilic	NP	Moderate halophilic	0.000586	0.000539	0.000534	0.000465	B
Photobacterium_profundum_SS9_NC_006370.fna	4.09	0.58	Gammaproteobacteria	Facultative	Multiple	Psychrophilic	NP	Unknown	0.000548	0.000497	0.00113	0.00114	B
Coxiella_burnetii_Dugway_7E9-12_NC_009727.fna	2.16	0.58	Gammaproteobacteria	Facultative	HA	Mesophilic	P	Unknown	0.000358	0.000372	0.00275	0.00263	B
Shewanella_frigidimarina_NCIMB_400_NC_008345.fna	4.85	0.58	Gammaproteobacteria	Facultative	Multiple	Mesophilic	NP	Unknown	0.000416	0.000376	0.000473	0.000466	B
Methanococcoides_burtonii_DSM_6242_NC_007955.fna	2.58	0.59	Euryarchaeota	Anaerobic	Aquatic	Thermophilic	NP	Moderate halophilic	0.00065	0.000644	0.00262	0.0026	A
Methanosarcina_mazei_NC_003901.fna	4.1	0.59	Euryarchaeota	Anaerobic	Multiple	Mesophilic	NP	Unknown	0.00038	0.000417	0.00496	0.00501	A
Pyrococcus_furiosus_NC_003413.fna	1.91	0.59	Euryarchaeota	Anaerobic	Aquatic	Thermophilic	NP	Unknown	0.000231	0.000234	0.00728	0.00706	A
Neorickettsia_sennetsu_Miyayama_NC_007798.fna	0.86	0.59	Alphaproteobacteria	Aerobic	Multiple	Mesophilic	P	Unknown	0.000682	0.000712	0.00321	0.00299	B
Chlamydia_trachomatis_NC_000117.fna	1.04	0.59	Chlamydiae	Aerobic	HA	Mesophilic	P	Unknown	0.000435	0.000439	0.00521	0.00525	B
Chlamydophila_pneumoniae_TW_183_NC_005043.fna	1.23	0.59	Chlamydiae	Aerobic	HA	Mesophilic	P	Unknown	0.000316	0.000317	0.00451	0.00434	B
Anabaena_variabilis_ATCC_29413_NC_007413.fna	6.37	0.59	Cyanobacteria	Aerobic	Multiple	Mesophilic	NP	Unknown	0.000192	0.000196	0.00131	0.00143	B
Nostoc_punctiforme_PCC_73102_NC_010628.fna	8.23	0.59	Cyanobacteria	Aerobic	Multiple	Mesophilic	NP	Unknown	0.000195	0.00019	0.00154	0.00159	B
Nostoc_sp_NC_003272.fna	6.41	0.59	Cyanobacteria	Aerobic	Multiple	Mesophilic	NP	Unknown	0.000182	0.000185	0.00139	0.00138	B
Bacillus_pumilus_SAFR-032_NC_009848.fna	3.7	0.59	Firmicutes	Aerobic	Terrestial	Mesophilic	NP	Unknown	0.000655	0.000625	0.00404	0.00385	B
Streptococcus_suis_05ZYH33_NC_009442.fna	2.1	0.59	Firmicutes	Facultative	HA	Mesophilic	P	Unknown	0.000241	0.000252	0.00269	0.00231	B
Streptococcus_gordonii_Challis_substr_CH1_NC_009785.fna	2.2	0.59	Firmicutes	Facultative	HA	Mesophilic	P	Unknown	0.000178	0.000181	0.00298	0.00323	B
Lactobacillus_sakei_23K_NC_007576.fna	1.88	0.59	Firmicutes	Facultative	Multiple	Mesophilic	NP	Unknown	0.000278	0.000243	0.001	0.000881	B
Actinobacillus_pleuropneumoniae_L20_NC_009053.fna	2.27	0.59	Gammaproteobacteria	Facultative	HA	Mesophilic	P	Mesophilic	0.000386	0.000366	0.00128	0.00121	B
Photobacterium_profundum_SS9_NC_006371.fna	2.24	0.59	Gammaproteobacteria	Facultative	Multiple	Psychrophilic	NP	Unknown	0.000535	0.000463	0.00122	0.00122	B
Thermoplasma_volcanium_NC_002689.fna	1.58	0.6	Euryarchaeota	Facultative	Specialized	Thermophilic	NP	Unknown	0.000753	0.000697	0.0032	0.00343	A
Chlamydia_muridarum_NC_002620.fna	1.07	0.6	Chlamydiae	Aerobic	HA	Mesophilic	P	Unknown	0.000381	0.000397	0.00515	0.00534	B
Chlamydophila_abortus_S26_3_NC_004552.fna	1.14	0.6	Chlamydiae	Aerobic	HA	Mesophilic	P	Unknown	0.000653	0.000627	0.00364	0.00378	B
Nitratiruptor_SB155-2_NC_009662.fna	1.88	0.6	Epsilonproteobacteria	Anaerobic	Specialized	Thermophilic	NP	Unknown	0.000346	0.000345	0.00456	0.00405	B
Streptococcus_pneumoniae_R6_NC_003098.fna	2.04	0.6	Firmicutes	Facultative	HA	Mesophilic	P	Unknown	0.00025	0.000272	0.00319	0.00331	B
Mycoplasma_pneumonia_NC_000912.fna	0.82	0.6	Firmicutes	Facultative	HA	Mesophilic	P	Unknown	0.0002	0.000186	0.00163	0.00204	B
Streptococcus_pneumoniae_TIGR4_NC_003028.fna	2.16	0.6	Firmicutes	Facultative	HA	Mesophilic	P	Unknown	0.000254	0.00028	0.00318	0.00336	B
Psychromonas_ingrahamii_37_NC_008709.fna	4.56	0.6	Gammaproteobacteria	Anaerobic	Aquatic	Psychrophilic	NP	Unknown	0.000369	0.000338	0.00139	0.00141	B
Pasteurella_multocida_NC_002663.fna	2.26	0.6	Gammaproteobacteria	Facultative	HA	Mesophilic	P	Unknown	0.000451	0.000439	0.00172	0.00192	B
Pseudoalteromonas_haloplanktis_TAC125_NC_007481.fna	3.21	0.6	Gammaproteobacteria	Aerobic	Aquatic	Psychrophilic	NP	Mesophilic	0.000724	0.000677	0.000565	0.000515	B
Acinetobacter_sp_ADP1_NC_005966.fna	3.6	0.6	Gammaproteobacteria	Aerobic	Multiple	Mesophilic	P	Unknown	0.000644	0.000618	0.000775	0.000733	B
Leptospira_borgpetersenii_serovar_Hardjo-bovis_L550_NC_008509.fna	0.32	0.6	Spirochaetes	Aerobic	HA	Mesophilic	P	Unknown	0.000236	0.000252	0.00467	0.00554	B
Leptospira_borgpetersenii_serovar_Hardjo-bovis_L550_NC_008508.fna	3.61	0.6	Spirochaetes	Aerobic	HA	Mesophilic	P	Unknown	0.000173	0.000201	0.00512	0.00522	B
Methanosarcina_barkeri_fusaro_NC_007355.fna	4.84	0.61	Euryarchaeota	Anaerobic	Multiple	Mesophilic	NP	Unknown	0.000433	0.000463	0.00383	0.00414	A
Bartonella_tribocorum_CIP_105476_NC_010161.fna	2.62	0.61	Alphaproteobacteria	Aerobic	HA	Mesophilic	P	Unknown	0.000546	0.000539	0.00372	0.00311	B
Bartonella_quintana_Toulouse_NC_005955.fna	1.58	0.61	Alphaproteobacteria	Aerobic	HA	Mesophilic	P	Unknown	0.000599	0.000588	0.00323	0.00312	B
Cytophaga_hutchinsonii_ATCC_33406_NC_008255.fna	4.43	0.61	Bacteroides	Aerobic	Multiple	Mesophilic	NP	Unknown	0.00129	0.00124	0.00182	0.0019	B
Chlamydophila_felis_Fe_C-56_NC_007899.fna	1.17	0.61	Chlamydiae	Aerobic	HA	Mesophilic	P	Unknown	0.000464	0.00046	0.00402	0.00388	B
Chlamydophila_caviae_NC_003361.fna	1.17	0.61	Chlamydiae	Aerobic	HA	Mesophilic	P	Unknown	0.000558	0.000537	0.00372	0.00394	B
Campylobacter_concisus_13826_NC_009802.fna	2.05	0.61	Epsilonproteobacteria	Aerobic	HA	Mesophilic	P	Unknown	0.000287	0.000307	0.00154	0.00158	B
Helicobacter_pylori_HPAG1_NC_008086.fna	1.6	0.61	Epsilonproteobacteria	Aerobic	HA	Mesophilic	P	Unknown	0.000373	0.00037	0.00296	0.00307	B
Lactobacillus_reuteri_F275_NC_009513.fna	2	0.61	Firmicutes	Facultative	HA	Mesophilic	NP	Unknown	0.000251	0.000259	0.00165	0.00172	B
Leuconostoc_citreum_KM20_NC_010471.fna	1.8	0.61	Firmicutes	Facultative	Specialized	Mesophilic	NP	Unknown	0.000632	0.000561	0.00087	0.000758	B
Streptococcus_thermophilus_LMG_18311_NC_006448.fna	1.8	0.61	Firmicutes	Facultative	HA	Mesophilic	P	Unknown	0.000257	0.000271	0.00216	0.00225	B
Streptococcus_pyogenes_SSI-1_NC_004606.fna	1.89	0.61	Firmicutes	Facultative	HA	Mesophilic	P	Unknown	0.000205	0.0002	0.0022	0.0024	B
Clostridium_thermocellum_ATCC_27405_NC_009012.fna	3.84	0.61	Firmicutes	Anaerobic	Multiple	Thermophilic	NP	Unknown	0.000505	0.000499	0.0037	0.00356	B
Acinetobacter_baumannii_ACICU_NC_010611.fna	3.9	0.61	Gammaproteobacteria	Aerobic	Aquatic	Mesophilic	P	Unknown	0.000561	0.00055	0.00098	0.000939	B
Vibrio_fischeri_ES114_NC_006840.fna	2.91	0.61	Gammaproteobacteria	Facultative	Aquatic	Mesophilic	P	Unknown	0.000437	0.000414	0.00154	0.00151	B
Leptospira_biflexa_serovar_Patoc__Patoc_1__Paris__NC_010602.fna	3.6	0.61	Spirochaetes	Aerobic	Multiple	Mesophilic	NP	Unknown	0.000222	0.000238	0.00463	0.00465	B
Leptospira_biflexa_serovar_Patoc__Patoc_1__Paris__NC_010843.fna	0.28	0.61	Spirochaetes	Aerobic	Multiple	Mesophilic	NP	Unknown	0.000187	0.000173	0.00483	0.00419	B
Thermotoga_lettingae_TMO_NC_009828.fna	2.14	0.61	Thermotogae	Anaerobic	Specialized	Thermophilic	NP	Unknown	0.000417	0.000397	0.00312	0.00339	B
Bartonella_henselae_Houston_1_NC_005956.fna	1.93	0.62	Alphaproteobacteria	Aerobic	HA	Mesophilic	P	Unknown	0.00059	0.000581	0.00314	0.00335	B
Bartonella_bacilliformis_KC583_NC_008783.fna	1.45	0.62	Alphaproteobacteria	Aerobic	HA	Mesophilic	P	Unknown	0.000609	0.000611	0.00252	0.00317	B
Cyanothece_ATCC_51142_NC_010546.fna	4.93	0.62	Cyanobacteria	Facultative	Aquatic	Mesophilic	NP	Unknown	5.8e-05	5.65e-05	0.00277	0.00277	B
Helicobacter_acinonychis_Sheeba_NC_008229.fna	1.55	0.62	Epsilonproteobacteria	Aerobic	HA	Mesophilic	P	Unknown	0.000419	0.000405	0.00268	0.0028	B
Leuconostoc_mesenteroides_ATCC_8293_NC_008531.fna	2.04	0.62	Firmicutes	Facultative	Specialized	Mesophilic	NP	Unknown	0.000526	0.000468	0.00106	0.00127	B
Thermoanaerobacter_tengcongensis_NC_003869.fna	2.69	0.62	Firmicutes	Anaerobic	Aquatic	Thermophilic	NP	Unknown	0.000374	0.000357	0.00711	0.00694	B
Listeria_monocytogenes_NC_003210.fna	2.94	0.62	Firmicutes	Facultative	Multiple	Mesophilic	NP	Unknown	0.000475	0.000477	0.00257	0.00249	B
Enterococcus_faecalis_V583_NC_004668.fna	3.22	0.62	Firmicutes	Anaerobic	Multiple	Mesophilic	P	Unknown	0.000374	0.000367	0.00313	0.00289	B
Oenococcus_oeni_PSU-1_NC_008528.fna	1.78	0.62	Firmicutes	Facultative	Multiple	Mesophilic	NP	Unknown	0.000203	0.000213	0.00199	0.00216	B
Haemophilus_influenzae_NC_000907.fna	1.83	0.62	Gammaproteobacteria	Facultative	HA	Mesophilic	P	Unknown	0.000361	0.000353	0.00146	0.00161	B
Haemophilus_ducreyi_35000HP_NC_002940.fna	1.7	0.62	Gammaproteobacteria	Facultative	HA	Mesophilic	P	Unknown	0.00039	0.00039	0.00105	0.0011	B
Legionella_pneumophila_Lens_NC_006369.fna	3.35	0.62	Gammaproteobacteria	Aerobic	HA	Mesophilic	P	Unknown	0.000278	0.000252	0.00188	0.00207	B
Colwellia_psychrerythraea_34H_NC_003910.fna	5.37	0.62	Gammaproteobacteria	Facultative	Specialized	Psychrophilic	NP	Unknown	0.000367	0.000333	0.000956	0.00102	B
Legionella_pneumophila_Philadelphia_1_NC_002942.fna	3.4	0.62	Gammaproteobacteria	Aerobic	HA	Mesophilic	P	Unknown	0.000283	0.000255	0.00195	0.002	B
Legionella_pneumophila_Corby_NC_009494.fna	3.58	0.62	Gammaproteobacteria	Aerobic	HA	Mesophilic	P	Unknown	0.000271	0.00025	0.00207	0.00185	B
Treponema_denticola_ATCC_35405_NC_002967.fna	2.84	0.62	Spirochaetes	Anaerobic	HA	Mesophilic	P	Unknown	0.000331	0.000344	0.00432	0.00406	B
Sulfolobus_acidocaldarius_DSM_639_NC_007181.fna	2.23	0.63	Crenarchaeota	Aerobic	Specialized	Thermophilic	NP	Unknown	0.000491	0.000477	0.0044	0.00436	A
Gramella_forsetii_KT0803_NC_008571.fna	3.8	0.63	Bacteroides	Aerobic	Multiple	Mesophilic	NP	Unknown	0.000254	0.000242	0.00347	0.00297	B
Lysinibacillus_sphaericus_C3_41_NC_010382.fna	4.64	0.63	Firmicutes	Aerobic	Specialized	Mesophilic	P	Unknown	0.000614	0.000636	0.00225	0.00268	B
Streptococcus_mutans_NC_004350.fna	2.03	0.63	Firmicutes	Facultative	HA	Mesophilic	P	Unknown	0.000198	0.000215	0.00284	0.00271	B
Listeria_innocua_NC_003212.fna	3.01	0.63	Firmicutes	Facultative	Multiple	Mesophilic	NP	Unknown	0.000435	0.000424	0.00258	0.00248	B
Lactobacillus_helveticus_DPC_4571_NC_010080.fna	2.08	0.63	Firmicutes	Facultative	Multiple	Mesophilic	NP	Unknown	0.000275	0.000265	0.00176	0.00201	B
Pediococcus_pentosaceus_ATCC_25745_NC_008525.fna	1.83	0.63	Firmicutes	Facultative	Multiple	Mesophilic	NP	Unknown	0.000312	0.000287	0.00128	0.00131	B
Haemophilus_somnus_129PT_NC_008309.fna	2.01	0.63	Gammaproteobacteria	Facultative	HA	Mesophilic	P	Unknown	0.000264	0.000279	0.00168	0.00184	B
Vibrio_fischeri_ES114_NC_006841.fna	1.33	0.63	Gammaproteobacteria	Facultative	Aquatic	Mesophilic	P	Unknown	0.000438	0.00042	0.00159	0.00153	B
Picrophilus_torridus_DSM_9790_NC_005877.fna	1.55	0.64	Euryarchaeota	Aerobic	Specialized	Thermophilic	NP	Unknown	0.000827	0.000756	0.00168	0.00164	A
Staphylothermus_marinus_F1_NC_009033.fna	1.57	0.64	Crenarchaeota	Anaerobic	Specialized	Thermophilic	NP	Unknown	0.000915	0.000804	0.00245	0.00339	A
Sulfolobus_solfataricus_NC_002754.fna	2.99	0.64	Crenarchaeota	Aerobic	Specialized	Thermophilic	NP	Unknown	0.000374	0.000348	0.00454	0.00454	A
Helicobacter_hepaticus_NC_004917.fna	1.8	0.64	Epsilonproteobacteria	Aerobic	HA	Mesophilic	P	Unknown	0.000748	0.000772	0.0023	0.00216	B
Bacillus_weihenstephanensis_KBAB4_NC_010184.fna	5.26	0.64	Firmicutes	Aerobic	Terrestial	Mesophilic	P	Unknown	0.000841	0.000865	0.00407	0.00391	B
Streptococcus_agalactiae_NEM316_NC_004368.fna	2.21	0.64	Firmicutes	Facultative	HA	Mesophilic	P	Unknown	0.000267	0.000249	0.00237	0.00227	B
Lactococcus_lactis_cremoris_MG1363_NC_009004.fna	2.53	0.64	Firmicutes	Facultative	Multiple	Mesophilic	NP	Unknown	0.000181	0.000183	0.00276	0.00256	B
Listeria_welshimeri_serovar_6b_SLCC5334_NC_008555.fna	2.81	0.64	Firmicutes	Facultative	Multiple	Mesophilic	NP	Unknown	0.00047	0.00046	0.00268	0.00272	B
Bacillus_cereus_cytotoxis_NVH_391-98_NC_009674.fna	4.09	0.64	Firmicutes	Facultative	Multiple	Mesophilic	P	Unknown	0.00089	0.000914	0.00456	0.00436	B
Alkaliphilus_oremlandii_OhILAs_NC_009922.fna	3.12	0.64	Firmicutes	Anaerobic	Aquatic	Mesophilic	NP	Moderate halophilic	0.000333	0.000313	0.00346	0.00398	B
Oceanobacillus_iheyensis_NC_004193.fna	3.63	0.64	Firmicutes	Aerobic	Multiple	Mesophilic	NP	Moderate halophilic	0.000683	0.00067	0.0031	0.0032	B
Lactococcus_lactis_cremoris_SK11_NC_008527.fna	2.44	0.64	Firmicutes	Facultative	Multiple	Mesophilic	NP	Unknown	0.000184	0.000177	0.00262	0.00253	B
Wolbachia_endosymbiont_of_Drosophila_melanogaster_NC_002978.fna	1.27	0.65	Alphaproteobacteria	Aerobic	HA	Mesophilic	NP	Unknown	0.000482	0.000475	0.00362	0.00331	B
Parachlamydia_sp_UWE25_NC_005861.fna	2.41	0.65	Chlamydiae	Aerobic	HA	Mesophilic	P	Unknown	0.000276	0.000281	0.00392	0.00395	B
Lactococcus_lactis_NC_002662.fna	2.37	0.65	Firmicutes	Facultative	Multiple	Mesophilic	NP	Unknown	0.00018	0.000174	0.00257	0.00271	B
Thermoanaerobacter_pseudethanolicus_ATCC_33223_NC_010321.fna	2.36	0.65	Firmicutes	Anaerobic	Aquatic	Thermophilic	NP	Unknown	0.000393	0.000377	0.00515	0.00563	B
Bacillus_anthracis_Ames_0581_NC_007530.fna	5.23	0.65	Firmicutes	Facultative	Multiple	Mesophilic	P	Unknown	0.000892	0.000931	0.00407	0.00392	B
Lactobacillus_johnsonii_NCC_533_NC_005362.fna	1.99	0.65	Firmicutes	Facultative	HA	Mesophilic	NP	Unknown	0.000263	0.000255	0.00213	0.00242	B
Bacillus_thuringiensis_Al_Hakam_NC_008600.fna	5.26	0.65	Firmicutes	Aerobic	Multiple	Mesophilic	P	Unknown	0.000882	0.00092	0.00399	0.00399	B
Clostridium_phytofermentans_ISDg_NC_010001.fna	4.85	0.65	Firmicutes	Anaerobic	Terrestial	Mesophilic	NP	Unknown	0.000438	0.000445	0.00317	0.00346	B
Thermoanaerobacter_X514_NC_010320.fna	2.46	0.65	Firmicutes	Anaerobic	Aquatic	Thermophilic	NP	Unknown	0.000399	0.000385	0.00431	0.00618	B
Caldicellulosiruptor_saccharolyticus_DSM_8903_NC_009437.fna	2.97	0.65	Firmicutes	Anaerobic	Specialized	Thermophilic	NP	Unknown	0.000472	0.000476	0.00323	0.00533	B
Lactobacillus_acidophilus_NCFM_NC_006814.fna	1.99	0.65	Firmicutes	Facultative	Multiple	Mesophilic	NP	Unknown	0.000349	0.000334	0.00176	0.002	B
Lactobacillus_gasseri_ATCC_33323_NC_008530.fna	1.89	0.65	Firmicutes	Facultative	HA	Mesophilic	NP	Unknown	0.000253	0.00024	0.00207	0.00222	B
Leptospira_interrogans_serovar_Lai_NC_004342.fna	4.33	0.65	Spirochaetes	Aerobic	HA	Mesophilic	P	Unknown	0.000155	0.000178	0.00426	0.00454	B
Leptospira_interrogans_serovar_Lai_NC_004343.fna	0.36	0.65	Spirochaetes	Aerobic	HA	Mesophilic	P	Unknown	0.000187	0.000195	0.00466	0.00468	B
Fervidobacterium_nodosum_Rt17-B1_NC_009718.fna	1.95	0.65	Thermotogae	Anaerobic	Specialized	Thermophilic	NP	Unknown	0.000517	0.000461	0.00382	0.00329	B
Nitrosopumilus_maritimus_SCM1_NC_010085.fna	1.65	0.66	Crenarchaeota	Aerobic	Aquatic	Mesophilic	NP	Unknown	0.000348	0.000324	0.00288	0.00279	A
Wolbachia_pipientis_NC_010981.fna	1.48	0.66	Alphaproteobacteria	Aerobic	HA	Mesophilic	NP	Unknown	0.000461	0.000465	0.00391	0.00374	B
Wolbachia_endosymbiont_of_Brugia_malayi_TRS_NC_006833.fna	1.08	0.66	Alphaproteobacteria	Aerobic	HA	Mesophilic	NP	Unknown	0.000514	0.00051	0.00334	0.00305	B
Flavobacterium_johnsoniae_UW101_NC_009441.fna	6.1	0.66	Bacteroides	Aerobic	Aquatic	Mesophilic	NP	Unknown	0.000284	0.000292	0.00283	0.00268	B
Trichodesmium_erythraeum_IMS101_NC_008312.fna	7.75	0.66	Cyanobacteria	Aerobic	Aquatic	Mesophilic	NP	Unknown	0.000147	0.000171	0.00276	0.00273	B
Thiomicrospira_denitrificans_ATCC_33889_NC_007575.fna	2.2	0.66	Gammaproteobacteria	Anaerobic	Aquatic	Mesophilic	NP	Unknown	0.000431	0.00047	0.00256	0.00288	B
Candidatus_Ruthia_magnifica_Cm_Calyptogena_magnifica__NC_008610.fna	1.16	0.66	Gammaproteobacteria	Aerobic	HA	Mesophilic	NP	Unknown	0.000518	0.000463	0.000886	0.000988	B
Petrotoga_mobilis_SJ95_NC_010003.fna	2.17	0.66	Thermotogae	Anaerobic	Specialized	Thermophilic	NP	Mesophilic	0.00034	0.000337	0.00493	0.00511	B
Methanococcus_maripaludis_S2_NC_005791.fna	1.66	0.67	Euryarchaeota	Anaerobic	Aquatic	Mesophilic	NP	Unknown	0.000406	0.000351	0.00279	0.00302	A
Sulfolobus_tokodaii_NC_003106.fna	2.69	0.67	Crenarchaeota	Aerobic	Specialized	Thermophilic	NP	Unknown	0.00039	0.000364	0.00507	0.0048	A
Rickettsia_massiliae_MTU5_NC_009900.fna	1.36	0.67	Alphaproteobacteria	Aerobic	HA	Mesophilic	P	Unknown	0.000388	0.000374	0.00165	0.00198	B
Flavobacterium_psychrophilum_JIP02_86_NC_009613.fna	2.86	0.67	Bacteroides	Aerobic	Aquatic	Mesophilic	NP	Unknown	0.000264	0.000261	0.00286	0.00238	B
Lawsonia_intracellularis_PHE_MN1_00_NC_008011.fna	1.46	0.67	Deltaproteobacteria	Facultative	HA	Mesophilic	P	Unknown	0.000661	0.00066	0.00291	0.00293	B
Campylobacter_fetus_82-40_NC_008599.fna	1.77	0.67	Epsilonproteobacteria	Aerobic	HA	Mesophilic	P	Unknown	0.000326	0.000377	0.00133	0.00162	B
Staphylococcus_saprophyticus_NC_007350.fna	2.52	0.67	Firmicutes	Facultative	HA	Mesophilic	P	Unknown	0.000918	0.000844	0.00134	0.00139	B
Staphylococcus_haemolyticus_NC_007168.fna	2.69	0.67	Firmicutes	Facultative	HA	Mesophilic	P	Unknown	0.000715	0.000648	0.00148	0.0017	B
Staphylococcus_aureus_USA300_NC_007793.fna	2.87	0.67	Firmicutes	Facultative	HA	Mesophilic	P	Unknown	0.000853	0.000757	0.00144	0.00151	B
Lactobacillus_salivarius_UCC118_NC_007929.fna	1.83	0.67	Firmicutes	Facultative	HA	Mesophilic	NP	Unknown	0.00042	0.000375	0.00206	0.00215	B
Francisella_philomiragia_ATCC_25017_NC_010336.fna	2.05	0.67	Gammaproteobacteria	Aerobic	Multiple	Mesophilic	P	Unknown	0.000494	0.000463	0.0012	0.00127	B
Baumannia_cicadellinicola_Homalodisca_coagulata_NC_007984.fna	0.69	0.67	Gammaproteobacteria	Facultative	HA	Mesophilic	NP	Unknown	0.00074	0.0007	0.00101	0.0011	B
Nanoarchaeum_equitans_NC_005213.fna	0.49	0.68	NanoArchaeota	Anaerobic	HA	Thermophilic	NP	Unknown	0.000528	0.000517	0.00501	0.00557	A
Rickettsia_bellii_RML369_C_NC_007940.fna	1.52	0.68	Alphaproteobacteria	Aerobic	HA	Mesophilic	P	Unknown	0.000342	0.000315	0.0022	0.00166	B
Rickettsia_felis_URRWXCal2_NC_007109.fna	1.49	0.68	Alphaproteobacteria	Aerobic	HA	Mesophilic	P	Unknown	0.000341	0.00035	0.0017	0.00213	B
Rickettsia_akari_Hartford_NC_009881.fna	1.23	0.68	Alphaproteobacteria	Aerobic	HA	Mesophilic	P	Unknown	0.000401	0.00042	0.00153	0.00164	B
Rickettsia_conorii_NC_003103.fna	1.27	0.68	Alphaproteobacteria	Aerobic	HA	Mesophilic	P	Unknown	0.000403	0.00039	0.00167	0.00184	B
Sulfurihydrogenibium_YO3AOP1_NC_010730.fna	1.84	0.68	Aquificae	Facultative	Specialized	Thermophilic	NP	Unknown	0.000345	0.00035	0.00533	0.00467	B
Campylobacter_hominis_ATCC_BAA-381_NC_009714.fna	1.71	0.68	Epsilonproteobacteria	Anaerobic	HA	Mesophilic	P	Unknown	0.000295	0.000337	0.00183	0.00186	B
Mycoplasma_genitalium_NC_000908.fna	0.58	0.68	Firmicutes	Facultative	HA	Mesophilic	P	Unknown	0.000103	0.000117	0.00242	0.00248	B
Staphylococcus_epidermidis_RP62A_NC_002976.fna	2.62	0.68	Firmicutes	Facultative	HA	Mesophilic	P	Unknown	0.000829	0.000757	0.00201	0.00154	B
Acholeplasma_laidlawii_PG_8A_NC_010163.fna	1.5	0.68	Firmicutes	Facultative	Specialized	Mesophilic	NP	Unknown	0.000829	0.000703	0.00141	0.00141	B
Finegoldia_magna_ATCC_29328_NC_010376.fna	1.8	0.68	Firmicutes	Anaerobic	Multiple	Mesophilic	P	Unknown	0.000357	0.000324	0.00338	0.00278	B
Clostridium_kluyveri_DSM_555_NC_009706.fna	3.96	0.68	Firmicutes	Anaerobic	Aquatic	Mesophilic	NP	Unknown	0.000569	0.00056	0.00388	0.00356	B
Francisella_tularensis_FSC_198_NC_008245.fna	1.89	0.68	Gammaproteobacteria	Aerobic	Multiple	Mesophilic	P	Unknown	0.000476	0.000452	0.00104	0.00117	B
Candidatus_Vesicomyosocius_okutanii_HA_NC_009465.fna	1.02	0.68	Gammaproteobacteria	Anaerobic	HA	Mesophilic	NP	Unknown	0.000519	0.000479	0.000909	0.0011	B
Methanobrevibacter_smithii_ATCC_35061_NC_009515.fna	1.85	0.69	Euryarchaeota	Anaerobic	Multiple	Mesophilic	NP	Unknown	0.000332	0.000285	0.00238	0.00231	A
Methanococcus_jannaschii_NC_000909.fna	1.66	0.69	Euryarchaeota	Anaerobic	Aquatic	Thermophilic	NP	Moderate halophilic	0.000326	0.000318	0.00553	0.00598	A
Methanococcus_vannielii_SB_NC_009634.fna	1.72	0.69	Euryarchaeota	Anaerobic	Aquatic	Mesophilic	NP	Unknown	0.000463	0.00038	0.00278	0.0028	A
Orientia_tsutsugamushi_Ikeda_NC_010793.fna	2.01	0.69	Alphaproteobacteria	Aerobic	HA	Mesophilic	P	Unknown	0.000443	0.000359	0.00221	0.00225	B
Rickettsia_canadensis_McKiel_NC_009879.fna	1.16	0.69	Alphaproteobacteria	Aerobic	HA	Mesophilic	P	Unknown	0.000428	0.000412	0.00163	0.00164	B
Prochlorococcus_marinus_MIT_9301_NC_009091.fna	1.64	0.69	Cyanobacteria	Aerobic	Aquatic	Mesophilic	NP	Unknown	0.000188	0.000198	0.00345	0.00348	B
Campylobacter_jejuni_81-176_NC_008787.fna	1.62	0.69	Epsilonproteobacteria	Aerobic	Multiple	Mesophilic	P	Unknown	0.000212	0.000231	0.00273	0.00269	B
Mycoplasma_gallisepticum_NC_004829.fna	1	0.69	Firmicutes	Facultative	HA	Mesophilic	P	Unknown	0.000178	0.000179	0.0017	0.00219	B
Clostridium_acetobutylicum_NC_003030.fna	3.94	0.69	Firmicutes	Anaerobic	HA	Mesophilic	NP	Unknown	0.000624	0.000604	0.00362	0.00366	B
Thermosipho_melanesiensis_BI429_NC_009616.fna	1.92	0.69	Thermotogae	Anaerobic	Specialized	Thermophilic	NP	Unknown	0.000562	0.000527	0.00543	0.0048	B
Methanococcus_aeolicus_Nankai-3_NC_009635.fna	1.57	0.7	Euryarchaeota	Anaerobic	Aquatic	Mesophilic	NP	Unknown	0.000668	0.000608	0.00352	0.00343	A
Candidatus_Pelagibacter_ubique_HTCC1062_NC_007205.fna	1.31	0.7	Alphaproteobacteria	Aerobic	Aquatic	Mesophilic	NP	Unknown	0.000229	0.000225	0.00303	0.00304	B
Ehrlichia_chaffeensis_Arkansas_NC_007799.fna	1.18	0.7	Alphaproteobacteria	Aerobic	HA	Mesophilic	P	Unknown	0.000887	0.000838	0.00166	0.00221	B
Mycoplasma_agalactiae_PG2_NC_009497.fna	0.88	0.7	Firmicutes	Facultative	HA	Mesophilic	P	Unknown	0.000323	0.000318	0.00219	0.00198	B
Clostridium_beijerinckii_NCIMB_8052_NC_009617.fna	6	0.7	Firmicutes	Anaerobic	Multiple	Mesophilic	NP	Unknown	0.0006	0.000576	0.00301	0.00338	B
Candidatus_Blochmannia_pennsylvanicus_BPEN_NC_007292.fna	0.79	0.7	Gammaproteobacteria	Aerobic	Specialized	Mesophilic	NP	Unknown	0.00146	0.0014	0.00102	0.00174	B
Ehrlichia_canis_Jake_NC_007354.fna	1.32	0.71	Alphaproteobacteria	Aerobic	HA	Mesophilic	P	Unknown	0.000841	0.000808	0.00174	0.00176	B
Rickettsia_typhi_wilmington_NC_006142.fna	1.11	0.71	Alphaproteobacteria	Aerobic	HA	Mesophilic	P	Unknown	0.000563	0.000533	0.00148	0.00128	B
Rickettsia_prowazekii_NC_000963.fna	1.11	0.71	Alphaproteobacteria	Aerobic	HA	Mesophilic	P	Unknown	0.000518	0.000486	0.00148	0.00142	B
Clostridium_tetani_E88_NC_004557.fna	2.8	0.71	Firmicutes	Anaerobic	Multiple	Mesophilic	P	Unknown	0.000593	0.000559	0.00493	0.00465	B
Mycoplasma_hyopneumoniae_J_NC_007295.fna	0.9	0.71	Firmicutes	Facultative	HA	Mesophilic	P	Unknown	8.02e-05	9.58e-05	0.00406	0.00339	B
Clostridium_novyi_NT_NC_008593.fna	2.55	0.71	Firmicutes	Anaerobic	Terrestial	Mesophilic	NP	Unknown	0.000595	0.000579	0.00395	0.00421	B
Clostridium_difficile_630_NC_009089.fna	4.29	0.71	Firmicutes	Anaerobic	Multiple	Mesophilic	P	Unknown	0.000696	0.000683	0.0033	0.00343	B
Borrelia_burgdorferi_NC_001318.fna	0.91	0.71	Spirochaetes	Aerobic	HA	Mesophilic	P	Unknown	0.000227	0.000199	0.00377	0.00345	B
Methanosphaera_stadtmanae_NC_007681.fna	1.77	0.72	Euryarchaeota	Anaerobic	HA	Mesophilic	NP	Unknown	0.000859	0.000818	0.00243	0.00256	A
Ehrlichia_ruminantium_Gardel_NC_006831.fna	1.5	0.72	Alphaproteobacteria	Aerobic	HA	Mesophilic	P	Unknown	0.00118	0.00112	0.00149	0.00129	B
Clostridium_perfringens_SM101_NC_008262.fna	2.9	0.72	Firmicutes	Anaerobic	Multiple	Mesophilic	P	Unknown	0.000435	0.000412	0.00553	0.00381	B
Mycoplasma_synoviae_53_NC_007294.fna	0.8	0.72	Firmicutes	Facultative	HA	Mesophilic	P	Unknown	0.000179	0.000164	0.00224	0.00223	B
Onion_yellows_phytoplasma_NC_005303.fna	0.86	0.72	Firmicutes	Aerobic	HA	Mesophilic	P	Unknown	0.000164	0.000182	0.00364	0.00406	B
Clostridium_botulinum_A_ATCC_19397_NC_009697.fna	3.86	0.72	Firmicutes	Anaerobic	Multiple	Mesophilic	P	Unknown	0.00057	0.000551	0.00475	0.0038	B
Borrelia_afzelii_PKo_NC_008277.fna	0.91	0.72	Spirochaetes	Aerobic	HA	Mesophilic	P	Unknown	0.000243	0.000214	0.00376	0.00348	B
Borrelia_garinii_PBi_NC_006156.fna	0.9	0.72	Spirochaetes	Aerobic	HA	Mesophilic	P	Unknown	0.000221	0.000203	0.00376	0.00348	B
Arcobacter_butzleri_RM4018_NC_009850.fna	2.34	0.73	Epsilonproteobacteria	Aerobic	Multiple	Mesophilic	P	Unknown	0.000185	0.000192	0.00332	0.00322	B
Mesoplasma_florum_L1_NC_006055.fna	0.79	0.73	Firmicutes	Facultative	HA	Mesophilic	P	Unknown	0.000294	0.00027	0.00288	0.00276	B
Aster_yellows_witches-broom_phytoplasma_AYWB_NC_007716.fna	0.71	0.73	Firmicutes	Aerobic	HA	Mesophilic	P	Unknown	0.000163	0.000187	0.00445	0.00388	B
Mycoplasma_pulmonis_NC_002771.fna	0.96	0.73	Firmicutes	Facultative	HA	Mesophilic	P	Unknown	0.000121	0.00013	0.00348	0.00364	B
Fusobacterium_nucleatum_NC_003454.fna	2.17	0.73	Fusobacterium	Anaerobic	HA	Mesophilic	P	Unknown	0.000248	0.000269	0.00561	0.00492	B
Mycoplasma_penetrans_NC_004432.fna	1.36	0.74	Firmicutes	Facultative	HA	Mesophilic	P	Unknown	0.000252	0.000231	0.00269	0.00274	B
Mycoplasma_mobile_163K_NC_006908.fna	0.78	0.75	Firmicutes	Facultative	HA	Mesophilic	P	Unknown	0.000139	0.000142	0.00328	0.00322	B
Ureaplasma_urealyticum_NC_002162.fna	0.75	0.75	Firmicutes	Facultative	HA	Mesophilic	P	Unknown	0.0004	0.000374	0.00134	0.00139	B
Ureaplasma_parvum_serovar_3_ATCC_27815_NC_010503.fna	0.75	0.75	Firmicutes	Facultative	HA	Mesophilic	P	Unknown	0.000404	0.000378	0.00135	0.00139	B
Buchnera_aphidicola_Sg_NC_004061.fna	0.64	0.75	Gammaproteobacteria	Facultative	HA	Mesophilic	NP	Unknown	0.000466	0.000402	0.00414	0.00468	B
Mycoplasma_capricolum_ATCC_27343_NC_007633.fna	1.01	0.76	Firmicutes	Facultative	HA	Mesophilic	P	Unknown	0.00021	0.000209	0.00239	0.00252	B
Mycoplasma_mycoides_NC_005364.fna	1.21	0.76	Firmicutes	Anaerobic	HA	Mesophilic	P	Unknown	0.000199	0.000194	0.00268	0.00238	B
Candidatus_Sulcia_muelleri_GWSS_NC_010118.fna	0.25	0.78	Bacteroides	Facultative	HA	Mesophilic	NP	Unknown	0.000766	0.000692	0.0055	0.0054	B
Wigglesworthia_brevipalpis_NC_004344.fna	0.7	0.78	Gammaproteobacteria	Facultative	HA	Mesophilic	NP	Unknown	0.000413	0.0004	0.00384	0.0037	B
Candidatus_Carsonella_ruddii_PV_NC_008512.fna	0.16	0.83	Gammaproteobacteria	Facultative	Specialized	Mesophilic	NP	Unknown	0.000445	0.000395	0.00615	0.00541	B
